# Supplementary material for: Human tumor suppressor PDCD4 directly interacts with ribosomes to repress translation
Source: Cell Res. 2024 Apr 19;34(7):522–5. doi: 10.1038/s41422-024-00962-z (PMC11217289; doi:10.1038/s41422-024-00962-z)
Supplement: Supplementary file 16 — Supplementary information, Data S1 [file 41422_2024_962_MOESM16_ESM.xlsx]

## Sheet: PDCD4_IP
The Mass Spectrometry (MS) results of the PDCD4 Immunoprecipitation (IP) sample are presented, displaying the top 100 hits. Initiation factors are highlighted in blue, PDCD4 and eIF4A are indicated in red, and 40S ribosomal proteins are depicted in green.
Checked	Protein FDR Confidence: Combined	Master	Accession	Description	Exp. q-value: Combined	Sum PEP Score	Coverage [%]	# Peptides	# PSMs	# Unique Peptides	# AAs	MW [kDa]	calc. pI	Score CHIMERYS Identification: CHIMERYS Identification	# Peptides (by Search Engine): CHIMERYS Identification	Biological Process	Cellular Component	Molecular Function	Pfam IDs	Entrez Gene ID	Ensembl Gene ID	Gene Symbol	Gene ID	WikiPathways	Reactome Pathways	# Protein Pathway Groups	# Razor Peptides	Abundances (Scaled): F2: Sample	Abundance: F2: Sample	Found in Sample: F2: Sample	# Protein Groups	Modifications
FALSE	High	Master Protein	Q14152	Eukaryotic translation initiation factor 3 subunit A OS=Homo sapiens OX=9606 GN=EIF3A PE=1 SV=1	0	394.25	58	105	291	105	1382	166.5	6.79	138.77	105	cell organization and biogenesis;protein metabolism;other metabolic processes;other biological processes	cytosol;cytoskeleton;translational apparatus;nucleus;other cell component	signal transduction activity or receptor binding;nucleic acid binding activity;other molecular function	Pf01399	8661	ENSG00000107581	EIF3A	B1AMV5; B4DYS1; F5H335; hsa:8661; O00653; Q14152; Q15778	Translation factors; nsp1 from SARS-CoV-2 inhibits translation initiation in the host cell	L13a-mediated translational silencing of Ceruloplasmin expression; Translation initiation complex formation; Formation of a pool of free 40S subunits; Formation of the ternary complex, and subsequently, the 43S complex; Ribosomal scanning and start codon recognition; GTP hydrolysis and joining of the 60S ribosomal subunit	8	0	100	3.49517e+08	High	1
	Checked	Confidence	Annotated Sequence	Modifications	Qvality PEP	Qvality q-value	# Protein Groups	# Proteins	# PSMs	Master Protein Accessions	Positions in Master Proteins	Modifications in Master Proteins	# Missed Cleavages	Theo. MH+ [Da]	Abundances (Scaled): F2: Sample	Quan Info	Found in Sample: F2: Sample	Confidence (by Search Engine): CHIMERYS Identification	Percolator q-Value (by Search Engine): CHIMERYS Identification	Percolator PEP (by Search Engine): CHIMERYS Identification	Top Apex RT [min]
	FALSE	High	[R].ADDDRFPR.[R]		9.24718e-05	0.00148064	1	1	2	Q14152	Q14152 [1152-1159]		1	991.459	100		High	High	0.001332	3.762e-05	14.39
	FALSE	High	[R].AEEQMLK.[E]	1xOxidation [M5]	0.0147572	0.00212832	1	1	1	Q14152	Q14152 [818-824]		0	864.413	100		High	High	0.001597	0.007661	10.83
	FALSE	High	[R].ANEFLEVGK.[K]		0.00481757	0.00200592	1	1	1	Q14152	Q14152 [15-23]		0	1006.52	100		High	High	0.001538	0.002367	24.62
	FALSE	High	[K].AREESWGPPR.[E]		0.00142912	0.00148064	1	1	1	Q14152	Q14152 [1184-1193]		1	1184.58	100		High	High	0.001332	0.0006617	15.22
	FALSE	High	[K].AVEDIHGLFSLSK.[K]		4.46214e-06	0.00148064	1	1	1	Q14152	Q14152 [252-264]		0	1415.75	100		High	High	0.001332	1.576e-06	33.02
	FALSE	High	[K].DDRVEERDPPR.[R]		0.00724766	0.00200592	1	1	2	Q14152	Q14152 [1318-1328]		2	1383.66	100		High	High	0.001538	0.003629	12.01
	FALSE	High	[R].DEGGWRR.[G]		0.010764	0.00200592	1	1	1	Q14152	Q14152 [1244-1250]		1	875.412	100		High	High	0.001538	0.005492	13.12
	FALSE	High	[K].DIDIEDLEELDPDFIMAK.[Q]	1xOxidation [M16]	0.000743237	0.00148064	1	1	1	Q14152	Q14152 [655-672]		0	2136.99	100		High	High	0.001332	0.0003331	54.3
	FALSE	High	[K].DMDLWEQQEEERITTMQLER.[E]	2xOxidation [M2; M16]	0.00622363	0.00200592	1	1	2	Q14152	Q14152 [721-740]		1	2612.16		No Quan Values	High	High	0.001538	0.003094
	FALSE	High	[R].DNQDREENDKDPER.[E]		0.00386754	0.00162574	1	1	1	Q14152	Q14152 [1212-1225]		2	1759.75	100		High	High	0.001379	0.001878	9.89
	FALSE	High	[R].DVDREDRFR.[R]		0.00645541	0.00200592	1	1	1	Q14152	Q14152 [1232-1240]		2	1207.58	100		High	High	0.001538	0.003208	13.63
	FALSE	High	[R].EEELREYQER.[V]		0.000163255	0.00148064	1	1	2	Q14152	Q14152 [838-847]		1	1380.64	100		High	High	0.001332	6.805e-05	14.88
	FALSE	High	[K].EEQHQLAVTAYLK.[N]		0.00421249	0.00194857	1	1	1	Q14152	Q14152 [547-559]		0	1529.8	100		High	High	0.001538	0.002053	25.92
	FALSE	High	[R].EESWGPPR.[E]		0.00813669	0.00200592	1	1	1	Q14152	Q14152 [1186-1193]		0	957.442		No Quan Values	High	High	0.001538	0.004101
	FALSE	High	[R].EEVSSWRR.[A]		0.0115781	0.00200592	1	1	1	Q14152	Q14152 [1305-1312]		1	1048.52	100		High	High	0.001538	0.005916	14.07
	FALSE	High	[K].EGLYQYK.[N]		0.00426421	0.00194857	1	1	1	Q14152	Q14152 [69-75]		0	900.446	100		High	High	0.001538	0.002074	18.06
	FALSE	High	[R].EKEELEQREAELQK.[V]		0.00329996	0.00162574	1	1	2	Q14152	Q14152 [590-603]		2	1758.89	100		High	High	0.001379	0.001593	15.1
	FALSE	High	[R].ELEIEER.[E]		0.00208728	0.00148064	1	1	2	Q14152	Q14152 [862-868]		0	917.457	100		High	High	0.001332	0.0009818	18.99
	FALSE	High	[R].ELEIEERER.[R]		0.000137576	0.00148064	1	1	2	Q14152	Q14152 [862-870]		1	1202.6	100		High	High	0.001332	5.683e-05	15.94
	FALSE	High	[K].EPELQQYVPQLQNNTILR.[L]		0.00442321	0.00194857	1	1	1	Q14152	Q14152 [421-438]		0	2183.15		No Quan Values	High	High	0.001538	0.002163
	FALSE	High	[R].EPSLRPDDDRVPR.[R]		0.00571454	0.00200592	1	1	2	Q14152	Q14152 [947-959]		1	1551.79		No Quan Values	High	High	0.001538	0.002816
	FALSE	High	[R].EQPEKEPELQQYVPQLQNNTILR.[L]		2.65793e-05	0.00148064	1	1	2	Q14152	Q14152 [416-438]		1	2794.44	100		High	High	0.001332	1.018e-05	37.03
	FALSE	High	[K].ERLESLNIQR.[E]		0.00181365	0.00148064	1	1	2	Q14152	Q14152 [580-589]		1	1257.69	100		High	High	0.001332	0.0008487	19.01
	FALSE	High	[R].ESRPSEEREWDR.[E]		0.00151916	0.00148064	1	1	1	Q14152	Q14152 [1194-1205]		1	1575.71		No Quan Values	High	High	0.001332	0.0007054
	FALSE	High	[K].FLWESYR.[Q]		0.0108296	0.00200592	1	1	2	Q14152	Q14152 [152-158]		0	1000.49	100		High	High	0.001538	0.005524	32.2
	FALSE	High	[R].FNVLQYVVPEVK.[D]		0.000372575	0.00148064	1	1	5	Q14152	Q14152 [377-388]		0	1434.8	100		High	High	0.001332	0.0001616	45.67
	FALSE	High	[R].GADDDRPSWR.[N]		0.00403634	0.00162574	1	1	1	Q14152	Q14152 [981-990]		0	1174.52	100		High	High	0.001379	0.001967	14.99
	FALSE	High	[R].GAEDDRGPWR.[N]		0.000611229	0.00148064	1	1	1	Q14152	Q14152 [1132-1141]		1	1158.53	100		High	High	0.001332	0.0002714	15.03
	FALSE	High	[R].GLDDDRGPR.[R]		1.64565e-07	0.00148064	1	1	1	Q14152	Q14152 [1072-1080]		1	1000.48	100		High	High	0.001332	4.968e-08	13.32
	FALSE	High	[R].GLDDDRGPWR.[N]		0.00886045	0.00200592	1	1	2	Q14152	Q14152 [1112-1121]		1	1186.56	100		High	High	0.001538	0.00447	19.47
	FALSE	High	[R].GLDEDRGSWR.[T]		0.000298989	0.00148064	1	1	2	Q14152	Q14152 [1021-1030]		1	1190.55	100		High	High	0.001332	0.0001288	16.07
	FALSE	High	[R].GMDDDRGPR.[R]	1xOxidation [M2]	0.0327781	0.00355031	1	1	3	Q14152	Q14152 [961-969]; [1041-1049]; [1082-1090]; [1092-1100]; [1102-1110]		1	1034.43	100		High	High	0.002504	0.01776	6.34
	FALSE	High	[R].GPPEKEWR.[R]		0.0204468	0.0023017	1	1	1	Q14152	Q14152 [912-919]		1	998.505		No Quan Values	High	High	0.001694	0.01078
	FALSE	High	[R].GPPLRSER.[E]		0.0782565	0.00764945	1	1	1	Q14152	Q14152 [1297-1304]		1	911.506	100		High	High	0.005559	0.04518	10.2
	FALSE	High	[R].HADDDRPPR.[R]		0.000297167	0.00148064	1	1	2	Q14152	Q14152 [1011-1019]		0	1078.5	100		High	High	0.001332	0.0001274	9.67
	FALSE	High	[R].HADDDRPPRR.[G]		0.00534384	0.00200592	1	1	1	Q14152	Q14152 [1011-1020]		1	1234.6	100		High	High	0.001538	0.002625	9.44
	FALSE	High	[R].HHNQSTAINLNNPESQSMHLETR.[L]		1.02308e-06	0.00148064	1	1	2	Q14152	Q14152 [211-233]		0	2658.24	100		High	High	0.001332	3.371e-07	23.72
	FALSE	High	[R].HHNQSTAINLNNPESQSMHLETR.[L]	1xOxidation [M18]	7.56275e-09	0.00148064	1	1	2	Q14152	Q14152 [211-233]		0	2674.24	100		High	High	0.001332	1.976e-09	19.94
	FALSE	High	[R].HNRLEER.[K]		0.0850287	0.0087709	1	1	1	Q14152	Q14152 [788-794]		1	953.491	100		High	High	0.006259	0.04949	9.84
	FALSE	High	[R].KGPEADSEWR.[R]		0.000914858	0.00148064	1	1	1	Q14152	Q14152 [901-910]		1	1174.55	100		High	High	0.001332	0.0004141	14.17
	FALSE	High	[R].KGPEADSEWRR.[G]		0.018016	0.00212832	1	1	1	Q14152	Q14152 [901-911]		2	1330.65		No Quan Values	High	High	0.001597	0.009454
	FALSE	High	[K].KIDYFER.[A]		0.0108956	0.00200592	1	1	5	Q14152	Q14152 [694-700]		1	970.499	100		High	High	0.001538	0.005576	17.68
	FALSE	High	[K].KLEEVERK.[K]		0.0241903	0.0023017	1	1	1	Q14152	Q14152 [850-857]		2	1030.59	100		High	High	0.001694	0.01286	10.6
	FALSE	High	[R].KNLTQDEMQR.[M]		0.000909285	0.00148064	1	1	2	Q14152	Q14152 [308-317]		1	1262.62		No Quan Values	High	High	0.001332	0.0004105
	FALSE	High	[R].KNLTQDEMQR.[M]	1xOxidation [M8]	0.000421017	0.00148064	1	1	1	Q14152	Q14152 [308-317]		1	1278.61	100		High	High	0.001332	0.0001841	10.01
	FALSE	High	[K].KPPKPQLMANYYNK.[V]		0.0150278	0.00212832	1	1	1	Q14152	Q14152 [265-278]		0	1691.89	100		High	High	0.001597	0.007824	18.58
	FALSE	High	[K].KPPKPQLMANYYNK.[V]	1xOxidation [M8]	0.0294572	0.00340214	1	1	1	Q14152	Q14152 [265-278]		0	1707.89		No Quan Values	High	High	0.002416	0.01593
	FALSE	High	[K].KQPALDVLYDVMK.[S]		0.0027984	0.00162574	1	1	4	Q14152	Q14152 [24-36]		1	1519.82	100		High	High	0.001379	0.001339	37.64
	FALSE	High	[K].KQPALDVLYDVMK.[S]	1xOxidation [M12]	0.000747793	0.00148064	1	1	2	Q14152	Q14152 [24-36]		1	1535.81	100		High	High	0.001332	0.0003348	29.55
	FALSE	High	[R].IADEDRGNWR.[H]		0.000150785	0.00148064	1	1	1	Q14152	Q14152 [1001-1010]		1	1231.58		No Quan Values	High	High	0.001332	6.279e-05
	FALSE	High	[R].LATLLGLQAPPTR.[I]		0.000496552	0.00148064	1	1	4	Q14152	Q14152 [355-367]		0	1350.81	100		High	High	0.001332	0.0002186	35.92
	FALSE	High	[R].LEEIPLIK.[S]		0.00217847	0.00148064	1	1	4	Q14152	Q14152 [704-711]		0	954.587	100		High	High	0.001332	0.001029	32.31
	FALSE	High	[R].LESLNIQR.[E]		0.00653457	0.00200592	1	1	7	Q14152	Q14152 [582-589]		0	972.547	100		High	High	0.001538	0.003252	20.96
	FALSE	High	[R].LGDSSLSR.[K]		0.0688039	0.00605119	1	1	1	Q14152	Q14152 [878-885]		0	834.432	100		High	High	0.00438	0.03919	14.91
	FALSE	High	[R].LGDSSLSRK.[D]		0.10122	0.00970061	1	1	1	Q14152	Q14152 [878-886]		1	962.527		No Quan Values	High	High	0.006841	0.05956
	FALSE	High	[R].IGLINDMVR.[F]		0.00329996	0.00162574	1	1	1	Q14152	Q14152 [368-376]		0	1030.57	100		High	High	0.001379	0.001587	31.7
	FALSE	High	[R].IGLINDMVR.[F]	1xOxidation [M7]	0.000327696	0.00148064	1	1	6	Q14152	Q14152 [368-376]		0	1046.57	100		High	High	0.001332	0.0001413	25.17
	FALSE	High	[K].IHEPIMLK.[Y]		0.000582065	0.00148064	1	1	3	Q14152	Q14152 [46-53]		0	980.56	100		High	High	0.001332	0.0002579	19.68
	FALSE	High	[R].LLDMDGIIVEK.[Q]		0.000799784	0.00148064	1	1	4	Q14152	Q14152 [341-351]		0	1245.68	100		High	High	0.001332	0.0003589	38.76
	FALSE	High	[R].LLDMDGIIVEK.[Q]	1xOxidation [M4]	0.00028999	0.00148064	1	1	10	Q14152	Q14152 [341-351]		0	1261.67	100		High	High	0.001332	0.0001241	30.89
	FALSE	High	[R].LLLTPWVK.[F]		0.00366082	0.00162574	1	1	3	Q14152	Q14152 [144-151]		0	969.613	100		High	High	0.001379	0.001771	38.06
	FALSE	High	[R].ILQEHEQIK.[K]		3.452e-06	0.00148064	1	1	2	Q14152	Q14152 [624-632]		0	1137.63	100		High	High	0.001332	1.205e-06	14.2
	FALSE	High	[R].ILQEHEQIKKK.[T]		0.028255	0.00340214	1	1	1	Q14152	Q14152 [624-634]		2	1393.82	100		High	High	0.002416	0.01525	12.58
	FALSE	High	[R].LLQQVSQIYQSIEFSR.[L]		0.000337865	0.00148064	1	1	3	Q14152	Q14152 [439-454]		0	1939.03	100		High	High	0.001332	0.0001464	43.48
	FALSE	High	[R].ITTMQLER.[E]		0.00250707	0.00148064	1	1	2	Q14152	Q14152 [733-740]		0	991.524	100		High	High	0.001332	0.001194	19.84
	FALSE	High	[R].ITTMQLER.[E]	1xOxidation [M4]	0.00121177	0.00148064	1	1	5	Q14152	Q14152 [733-740]		0	1007.52	100		High	High	0.001332	0.000557	15.8
	FALSE	High	[R].LYHDIAQQAFK.[F]		8.87718e-08	0.00148064	1	1	1	Q14152	Q14152 [173-183]		0	1333.69	100		High	High	0.001332	2.594e-08	21.47
	FALSE	High	[R].MHLSQIQR.[H]		0.00531136	0.00200592	1	1	1	Q14152	Q14152 [203-210]		0	1012.54	100		High	High	0.001538	0.00261	14.92
	FALSE	High	[R].MHLSQIQR.[H]	1xOxidation [M1]	0.000707778	0.00148064	1	1	6	Q14152	Q14152 [203-210]		0	1028.53	100		High	High	0.001332	0.0003163	13.28
	FALSE	High	[R].MLEDRDLFVMR.[L]	1xOxidation [M1]	0.0110289	0.00200592	1	1	2	Q14152	Q14152 [753-763]		1	1440.7	100		High	High	0.001538	0.005638	29.04
	FALSE	High	[R].NADDDRGPR.[R]		0.00859489	0.00200592	1	1	1	Q14152	Q14152 [1062-1070]		1	1015.46	100		High	High	0.001538	0.00434	5.14
	FALSE	High	[R].NADDDRIPR.[R]		8.26066e-07	0.00148064	1	1	4	Q14152	Q14152 [1122-1130]		1	1071.52	100		High	High	0.001332	2.689e-07	13.83
	FALSE	High	[K].NETDEDGWTTVR.[R]		0.000637942	0.00148064	1	1	1	Q14152	Q14152 [1370-1381]		0	1422.61	100		High	High	0.001332	0.0002833	22.81
	FALSE	High	[K].NLTQDEMQR.[M]		0.0027984	0.00162574	1	1	1	Q14152	Q14152 [309-317]		0	1134.52	100		High	High	0.001379	0.00134	15.72
	FALSE	High	[K].NLTQDEMQR.[M]	1xOxidation [M7]	0.00370579	0.00162574	1	1	4	Q14152	Q14152 [309-317]		0	1150.52	100		High	High	0.001379	0.001794	13.61
	FALSE	High	[R].NMDDDRLSR.[R]		0.0103785	0.00200592	1	1	1	Q14152	Q14152 [1142-1150]		1	1121.5	100		High	High	0.001538	0.005282	13.92
	FALSE	High	[R].NMDDDRLSR.[R]	1xOxidation [M2]	0.0479847	0.00499991	1	1	2	Q14152	Q14152 [1142-1150]		1	1137.5	100		High	High	0.003591	0.02669	11.81
	FALSE	High	[R].NQLTAMSSVLAK.[A]		0.000142715	0.00148064	1	1	3	Q14152	Q14152 [521-532]		0	1262.68	100		High	High	0.001332	5.941e-05	29.98
	FALSE	High	[R].NQLTAMSSVLAK.[A]	1xOxidation [M6]	0.000222968	0.00148064	1	1	31	Q14152	Q14152 [521-532]		0	1278.67	100		High	High	0.001332	9.465e-05	20.65
	FALSE	High	[R].NTDDDRPPR.[R]		0.0557487	0.00550067	1	1	1	Q14152	Q14152 [991-999]		0	1085.5	100		High	High	0.00403	0.0314	9.88
	FALSE	High	[R].NTDDDRPPRR.[I]		0.060052	0.00570553	1	1	2	Q14152	Q14152 [991-1000]		1	1241.6	100		High	High	0.004164	0.034	9.84
	FALSE	High	[M].PAYFQRPENALKR.[A]		0.00121177	0.00148064	1	1	2	Q14152	Q14152 [2-14]		1	1589.85	100		High	High	0.001332	0.0005549	18.03
	FALSE	High	[K].QPALDVLYDVMK.[S]		0.000258196	0.00148064	1	1	1	Q14152	Q14152 [25-36]		0	1391.72	100		High	High	0.001332	0.0001099	44.51
	FALSE	High	[K].QPALDVLYDVMK.[S]	1xOxidation [M11]	0.000592835	0.00148064	1	1	3	Q14152	Q14152 [25-36]		0	1407.72	100		High	High	0.001332	0.0002631	36.01
	FALSE	High	[R].QRELEIEER.[E]		0.00116815	0.00148064	1	1	3	Q14152	Q14152 [860-868]		1	1201.62	100		High	High	0.001332	0.0005339	15.3
	FALSE	High	[R].QRELEIEERER.[R]		0.0672692	0.00605119	1	1	1	Q14152	Q14152 [860-870]		2	1486.76	100		High	High	0.00438	0.03835	14.37
	FALSE	High	[R].RADDDRFPR.[R]		0.05386	0.00534262	1	1	3	Q14152	Q14152 [1151-1159]		2	1147.56	100		High	High	0.00394	0.03028	13.41
	FALSE	High	[K].RANEFLEVGK.[K]		0.00344404	0.00162574	1	1	1	Q14152	Q14152 [14-23]		1	1162.62	100		High	High	0.001379	0.001662	18.78
	FALSE	High	[K].RANEFLEVGKK.[Q]		0.00143788	0.00148064	1	1	1	Q14152	Q14152 [14-24]		2	1290.72	100		High	High	0.001332	0.0006647	15.83
	FALSE	High	[R].RGAEDDRGPWR.[N]		0.000384136	0.00148064	1	1	1	Q14152	Q14152 [1131-1141]		2	1314.63	100		High	High	0.001332	0.000167	13.69
	FALSE	High	[R].RGLDDDRGPR.[R]		0.00540941	0.00200592	1	1	1	Q14152	Q14152 [1071-1080]		2	1156.58	100		High	High	0.001538	0.002659	12.25
	FALSE	High	[R].RGLDDDRGPWR.[N]		0.000472858	0.00148064	1	1	1	Q14152	Q14152 [1111-1121]		2	1342.66	100		High	High	0.001332	0.0002081	16.71
	FALSE	High	[R].RGLDEDRGSWR.[T]		0.0607405	0.00570553	1	1	1	Q14152	Q14152 [1020-1030]		2	1346.66	100		High	High	0.004164	0.03441	14.66
	FALSE	High	[R].RGMDDDRGPR.[R]		0.000321742	0.00148064	1	1	1	Q14152	Q14152 [960-969]; [1040-1049]; [1081-1090]; [1091-1100]; [1101-1110]		2	1174.54		No Quan Values	High	High	0.001332	0.0001387
	FALSE	High	[R].RGMDDDRGPR.[R]	1xOxidation [M3]	0.0183452	0.00212832	1	1	3	Q14152	Q14152 [960-969]; [1040-1049]; [1081-1090]; [1091-1100]; [1101-1110]		2	1190.53	100		High	High	0.001597	0.009634	5.11
	FALSE	High	[R].RGPAEESSSWR.[D]		2.03124e-05	0.00148064	1	1	1	Q14152	Q14152 [1250-1260]		1	1261.59	100		High	High	0.001332	7.684e-06	13.91
	FALSE	High	[R].RGPEEDRFSR.[R]		1.70943e-06	0.00148064	1	1	1	Q14152	Q14152 [970-979]		2	1248.61	100		High	High	0.001332	5.773e-07	13.01
	FALSE	High	[R].RGPPEKEWR.[R]		0.0123029	0.00200592	1	1	4	Q14152	Q14152 [911-919]		2	1154.61	100		High	High	0.001538	0.006319	13.09
	FALSE	High	[R].RGPPLRSER.[E]		0.0765335	0.00724348	1	1	1	Q14152	Q14152 [1296-1304]		2	1067.61	100		High	High	0.005156	0.04401	11.63
	FALSE	High	[R].RLATLLGLQAPPTR.[I]		0.000391244	0.00148064	1	1	6	Q14152	Q14152 [354-367]		1	1506.91	100		High	High	0.001332	0.0001707	30.55
	FALSE	High	[K].RLEEIPLIK.[S]		0.00421249	0.00194857	1	1	2	Q14152	Q14152 [703-711]		1	1110.69	100		High	High	0.001538	0.002053	26.6
	FALSE	High	[R].RLGDSSLSRK.[D]		0.00913416	0.00200592	1	1	2	Q14152	Q14152 [877-886]		2	1118.63	100		High	High	0.001538	0.004633	12.59
	FALSE	High	[R].RQTIEER.[K]		0.00686099	0.00200592	1	1	1	Q14152	Q14152 [572-578]		1	931.496		No Quan Values	High	High	0.001538	0.003427
	FALSE	High	[R].RVPPPALSR.[D]		0.0219766	0.0023017	1	1	4	Q14152	Q14152 [1329-1337]		1	992.6	100		High	High	0.001694	0.01166	14.33
	FALSE	High	[K].SAYEEQR.[I]		0.0439767	0.00437293	1	1	1	Q14152	Q14152 [712-718]		0	882.395	100		High	High	0.003038	0.0244	10.12
	FALSE	High	[R].SEREEVSSWR.[R]		0.000398484	0.00148064	1	1	1	Q14152	Q14152 [1302-1311]		1	1264.59	100		High	High	0.001332	0.0001731	14.96
	FALSE	High	[R].SEREEVSSWRR.[A]		0.0312601	0.00340214	1	1	2	Q14152	Q14152 [1302-1312]		2	1420.69	100		High	High	0.002416	0.0169	13.92
	FALSE	High	[K].SGNALFHASTLHR.[L]		6.5979e-06	0.00148064	1	1	7	Q14152	Q14152 [286-298]		0	1410.72	100		High	High	0.001332	2.367e-06	17.07
	FALSE	High	[R].TADEDRGPR.[R]		0.00994608	0.00200592	1	1	1	Q14152	Q14152 [1031-1039]		1	1016.48	100		High	High	0.001538	0.005042	7.24
	FALSE	High	[R].TDRLLLTPWVK.[F]		0.00325991	0.00162574	1	1	1	Q14152	Q14152 [141-151]		1	1341.79		No Quan Values	High	High	0.001379	0.001571
	FALSE	High	[R].TKNETDEDGWTTVR.[R]		8.43712e-05	0.00148064	1	1	1	Q14152	Q14152 [1368-1381]		1	1651.76	100		High	High	0.001332	3.414e-05	17.36
	FALSE	High	[R].TKNETDEDGWTTVRR.[-]		0.00128812	0.00148064	1	1	5	Q14152	Q14152 [1368-1382]		2	1807.86	100		High	High	0.001332	0.0005914	15.17
	FALSE	High	[R].TLSFGSDLNYATR.[E]		2.34889e-06	0.00148064	1	1	9	Q14152	Q14152 [490-502]		0	1444.71	100		High	High	0.001332	8.01e-07	32.04
	FALSE	High	[R].VEERDPPR.[R]		0.0913107	0.0087709	1	1	1	Q14152	Q14152 [1321-1328]		1	997.506		No Quan Values	High	High	0.006259	0.05337
	FALSE	High	[R].VKKLEEVER.[K]		0.0458064	0.00478447	1	1	2	Q14152	Q14152 [848-856]		2	1129.66	100		High	High	0.003451	0.02541	13.08
	FALSE	High	[R].VLLATLSIPITPER.[T]		0.000794912	0.00148064	1	1	12	Q14152	Q14152 [322-335]		0	1522.92	100		High	High	0.001332	0.0003583	44.64
	FALSE	High	[R].VLLATLSIPITPERTDIAR.[L]		0.00094324	0.00148064	1	1	2	Q14152	Q14152 [322-340]		1	2079.22	100		High	High	0.001332	0.0004285	41.27
	FALSE	High	[R].VPPPALSR.[D]		0.0277543	0.00322274	1	1	2	Q14152	Q14152 [1330-1337]		0	836.499	100		High	High	0.002308	0.01492	16.78
FALSE	High	Master Protein	Q8N3C0	Activating signal cointegrator 1 complex subunit 3 OS=Homo sapiens OX=9606 GN=ASCC3 PE=1 SV=3	0	173.293	23	50	84	50	2202	251.3	7.09	41.11	50	cell cycle OR cell proliferation;cell organization and biogenesis;protein metabolism;DNA metabolism;other metabolic processes;stress response	cytosol;translational apparatus;nucleus;other cell component	other molecular function	Pf00270, Pf00271, Pf02889	10973	ENSG00000112249	ASCC3	E7EW23; hsa:10973; O43738; Q4G1A0; Q5VTN2; Q8N3C0; Q9H1I9; Q9H5A2; Q9NTR0	Mesodermal commitment pathway; VEGFA-VEGFR2 signaling	ALKBH3 mediated reversal of alkylation damage	3	0	100	3.11651e+07	High	1
	Checked	Confidence	Annotated Sequence	Modifications	Qvality PEP	Qvality q-value	# Protein Groups	# Proteins	# PSMs	Master Protein Accessions	Positions in Master Proteins	Modifications in Master Proteins	# Missed Cleavages	Theo. MH+ [Da]	Abundances (Scaled): F2: Sample	Quan Info	Found in Sample: F2: Sample	Confidence (by Search Engine): CHIMERYS Identification	Percolator q-Value (by Search Engine): CHIMERYS Identification	Percolator PEP (by Search Engine): CHIMERYS Identification	Top Apex RT [min]
	FALSE	High	[K].ADLIVTTPEK.[W]		0.00193973	0.00148064	1	1	1	Q8N3C0	Q8N3C0 [1421-1430]		0	1086.6	100		High	High	0.001332	0.0009094	23.9
	FALSE	High	[K].AEEFDQIK.[V]		0.00626167	0.00200592	1	1	1	Q8N3C0	Q8N3C0 [1018-1025]		0	979.473		No Quan Values	High	High	0.001538	0.003108
	FALSE	High	[R].AGRPQFDDQGK.[A]		0.00134441	0.00148064	1	1	1	Q8N3C0	Q8N3C0 [1690-1700]		0	1218.59		No Quan Values	High	High	0.001332	0.0006206
	FALSE	High	[K].ALAAEMTDYFSR.[R]		0.000218917	0.00148064	1	1	2	Q8N3C0	Q8N3C0 [541-552]		0	1374.64	100		High	High	0.001332	9.277e-05	34.82
	FALSE	High	[K].ALAAEMTDYFSR.[R]	1xOxidation [M6]	4.988e-05	0.00148064	1	1	2	Q8N3C0	Q8N3C0 [541-552]		0	1390.63	100		High	High	0.001332	1.971e-05	26.03
	FALSE	High	[K].AVILVHDIKK.[D]		0.00234416	0.00148064	1	1	1	Q8N3C0	Q8N3C0 [1701-1710]		1	1135.72	100		High	High	0.001332	0.001111	16.83
	FALSE	High	[K].AVYIAPLK.[A]		0.0964156	0.00914183	1	1	1	Q8N3C0	Q8N3C0 [1375-1382]		0	874.54		No Quan Values	High	High	0.006487	0.05653
	FALSE	High	[K].AYQIDPTLR.[K]		0.00357252	0.00162574	1	1	2	Q8N3C0	Q8N3C0 [939-947]		0	1076.57		No Quan Values	High	High	0.001379	0.001729
	FALSE	High	[K].AYQIDPTLRK.[H]		0.0115781	0.00200592	1	1	1	Q8N3C0	Q8N3C0 [939-948]		1	1204.67	100		High	High	0.001538	0.00592	18.5
	FALSE	High	[R].DLADWLNIK.[Q]		0.0298096	0.00340214	1	1	1	Q8N3C0	Q8N3C0 [1498-1506]		0	1087.58	100		High	High	0.002416	0.01608	48.24
	FALSE	High	[R].ELIALKR.[V]		0.0166556	0.00212832	1	1	1	Q8N3C0	Q8N3C0 [2126-2132]		1	842.546	100		High	High	0.001597	0.00871	17.92
	FALSE	High	[K].ELTGDMQLSK.[S]		0.00186991	0.00148064	1	1	1	Q8N3C0	Q8N3C0 [563-572]		0	1121.55		No Quan Values	High	High	0.001332	0.0008739
	FALSE	High	[K].ELTGDMQLSK.[S]	1xOxidation [M6]	0.000725291	0.00148064	1	1	1	Q8N3C0	Q8N3C0 [563-572]		0	1137.55	100		High	High	0.001332	0.0003249	16.5
	FALSE	High	[R].EMENIIATVR.[D]	1xOxidation [M2]	0.00823636	0.00200592	1	1	1	Q8N3C0	Q8N3C0 [1595-1604]		0	1191.6		No Quan Values	High	High	0.001538	0.004154
	FALSE	High	[R].ENNKLYEEVR.[I]		0.0765335	0.00724348	1	1	1	Q8N3C0	Q8N3C0 [433-442]		1	1293.64		No Quan Values	High	High	0.005156	0.04394
	FALSE	High	[K].FLNEKLEK.[S]		0.00244656	0.00148064	1	1	1	Q8N3C0	Q8N3C0 [53-60]		1	1020.57	100		High	High	0.001332	0.001159	16.28
	FALSE	High	[K].FLSHLIEK.[S]		0.00116815	0.00148064	1	1	1	Q8N3C0	Q8N3C0 [1783-1790]		0	986.567		No Quan Values	High	High	0.001332	0.0005347
	FALSE	High	[R].FRPVPLGQTFLGIK.[C]		7.84048e-05	0.00148064	1	1	3	Q8N3C0	Q8N3C0 [676-689]		0	1572.93	100		High	High	0.001332	3.163e-05	36.99
	FALSE	High	[R].GEMDSFSLISDSAYVAQNAAR.[I]	1xOxidation [M3]	0.00204937	0.00148064	1	1	1	Q8N3C0	Q8N3C0 [1068-1088]		0	2248.02		No Quan Values	High	High	0.001332	0.0009669
	FALSE	High	[R].GPVLESIVAR.[T]		0.00571454	0.00200592	1	1	1	Q8N3C0	Q8N3C0 [621-630]		0	1040.61		No Quan Values	High	High	0.001538	0.002816
	FALSE	High	[R].GPVLEVIVSR.[T]		0.011508	0.00200592	1	1	1	Q8N3C0	Q8N3C0 [1463-1472]		0	1068.64		No Quan Values	High	High	0.001538	0.005887
	FALSE	High	[R].KSVGDVALSQIVR.[L]		0.00370579	0.00162574	1	1	1	Q8N3C0	Q8N3C0 [594-606]		1	1371.8	100		High	High	0.001379	0.001794	26.68
	FALSE	High	[R].IASYYYLK.[H]		0.00657451	0.00200592	1	1	1	Q8N3C0	Q8N3C0 [1818-1825]		0	1020.54	100		High	High	0.001538	0.003281	24.81
	FALSE	High	[K].IHYPHVYDSQAEAMK.[T]	1xOxidation [M14]	0.0335632	0.00355031	1	1	1	Q8N3C0	Q8N3C0 [400-414]		0	1804.83		No Quan Values	High	High	0.002504	0.01829
	FALSE	High	[R].LIMNPSYYNLGDVSHDSVNK.[F]		7.73414e-06	0.00148064	1	1	1	Q8N3C0	Q8N3C0 [1763-1782]		0	2266.08		No Quan Values	High	High	0.001332	2.792e-06
	FALSE	High	[R].LIMNPSYYNLGDVSHDSVNK.[F]	1xOxidation [M3]	2.36009e-07	0.00148064	1	1	1	Q8N3C0	Q8N3C0 [1763-1782]		0	2282.08	100		High	High	0.001332	7.261e-08	28.51
	FALSE	High	[R].IISHFSQDDLTALVQMTEK.[E]	1xOxidation [M16]	0.000308267	0.00148064	1	1	2	Q8N3C0	Q8N3C0 [137-155]		0	2192.09	100		High	High	0.001332	0.0001324	37.11
	FALSE	High	[R].IQREQALLNAR.[S]		0.0308912	0.00340214	1	1	1	Q8N3C0	Q8N3C0 [374-384]		1	1311.75		No Quan Values	High	High	0.002416	0.01676
	FALSE	High	[K].LSHYLTLLTQR.[N]		0.00299283	0.00162574	1	1	1	Q8N3C0	Q8N3C0 [873-883]		0	1344.76	100		High	High	0.001379	0.001435	28.89
	FALSE	High	[R].IVGLSTALANAR.[D]		0.000436743	0.00148064	1	1	10	Q8N3C0	Q8N3C0 [1486-1497]		0	1185.69	100		High	High	0.001332	0.0001913	29.74
	FALSE	High	[K].IVYVAPMK.[A]	1xOxidation [M7]	0.0066958	0.00200592	1	1	1	Q8N3C0	Q8N3C0 [533-540]		0	936.522		No Quan Values	High	High	0.001538	0.003342
	FALSE	High	[R].LWGWASPLR.[Q]		0.0019999	0.00148064	1	1	3	Q8N3C0	Q8N3C0 [1120-1128]		0	1085.59	100		High	High	0.001332	0.0009416	38.47
	FALSE	High	[R].MASMNKPAFQAIR.[S]	1xOxidation [M1]	0.0142305	0.00212832	1	1	1	Q8N3C0	Q8N3C0 [1538-1550]		0	1480.74		No Quan Values	High	High	0.001597	0.007378
	FALSE	High	[R].MASMNKPAFQAIR.[S]	2xOxidation [M1; M4]	9.95088e-05	0.00148064	1	1	1	Q8N3C0	Q8N3C0 [1538-1550]		0	1496.73	100		High	High	0.001332	4.054e-05	15.99
	FALSE	High	[R].MRANPLAYGISHK.[A]	1xOxidation [M1]	0.00964819	0.00200592	1	1	1	Q8N3C0	Q8N3C0 [926-938]		1	1473.76		No Quan Values	High	High	0.001538	0.004908
	FALSE	High	[K].QDNYNEEVADLK.[I]		0.0113002	0.00200592	1	1	1	Q8N3C0	Q8N3C0 [19-30]		0	1437.65	100		High	High	0.001538	0.005768	23.07
	FALSE	High	[R].QHFQQGVIK.[K]		0.00496675	0.00200592	1	1	1	Q8N3C0	Q8N3C0 [519-527]		0	1084.59	100		High	High	0.001538	0.002442	14.28
	FALSE	High	[R].RLEPLGIIVK.[E]		0.00149157	0.00148064	1	1	5	Q8N3C0	Q8N3C0 [553-562]		1	1137.74	100		High	High	0.001332	0.0006933	29.52
	FALSE	High	[R].SHSPAKPVLIFVSSR.[R]		0.000122493	0.00148064	1	1	2	Q8N3C0	Q8N3C0 [1551-1565]		0	1624.92	100		High	High	0.001332	5.052e-05	26.08
	FALSE	High	[R].SIEPLTYGR.[I]		0.00325991	0.00162574	1	1	1	Q8N3C0	Q8N3C0 [1809-1817]		0	1035.55		No Quan Values	High	High	0.001379	0.001565
	FALSE	High	[K].SVGDVALSQIVR.[L]		0.000534336	0.00148064	1	1	1	Q8N3C0	Q8N3C0 [595-606]		0	1243.7	100		High	High	0.001332	0.0002355	33.4
	FALSE	High	[R].TASHYYIK.[Y]		0.0127591	0.00200592	1	1	1	Q8N3C0	Q8N3C0 [984-991]		0	982.499	100		High	High	0.001538	0.006568	13.65
	FALSE	High	[K].TEGDIFAIVSK.[A]		0.0258359	0.00322274	1	1	1	Q8N3C0	Q8N3C0 [1007-1017]		0	1179.63		No Quan Values	High	High	0.002308	0.01387
	FALSE	High	[R].TGYFSSTDLGR.[T]		0.000222968	0.00148064	1	1	3	Q8N3C0	Q8N3C0 [973-983]		0	1203.56	100		High	High	0.001332	9.426e-05	25.29
	FALSE	High	[K].TISLDYKK.[F]		0.0419698	0.00416828	1	1	1	Q8N3C0	Q8N3C0 [191-198]		1	967.546	100		High	High	0.002905	0.02317	16.41
	FALSE	High	[R].TNFISSHTEKPVR.[I]		3.73744e-06	0.00148064	1	1	2	Q8N3C0	Q8N3C0 [1473-1485]		0	1515.79	100		High	High	0.001332	1.303e-06	15.12
	FALSE	High	[K].TNIAMLTVLHEIR.[Q]		0.000534336	0.00148064	1	1	1	Q8N3C0	Q8N3C0 [506-518]		0	1510.84	100		High	High	0.001332	0.0002366	36.78
	FALSE	High	[R].TQMLVTTPEK.[W]	1xOxidation [M3]	0.000242887	0.00148064	1	1	3	Q8N3C0	Q8N3C0 [578-587]		0	1163.6	100		High	High	0.001332	0.0001031	16.82
	FALSE	High	[R].TQMLVTTPEKWDVVTR.[K]	1xOxidation [M3]	0.000277845	0.00148064	1	1	1	Q8N3C0	Q8N3C0 [578-593]		1	1919.99	100		High	High	0.001332	0.0001189	28.83
	FALSE	High	[R].TQMLVTTPEKWDVVTRK.[S]	1xOxidation [M3]	0.00490653	0.00200592	1	1	1	Q8N3C0	Q8N3C0 [578-594]		2	2048.08		No Quan Values	High	High	0.001538	0.002401
	FALSE	High	[K].TVAAELAIFR.[V]		0.00622363	0.00200592	1	1	1	Q8N3C0	Q8N3C0 [1356-1365]		0	1090.63	100		High	High	0.001538	0.003085	36.02
	FALSE	High	[K].VIELTGDVTPDMK.[S]		0.000329705	0.00148064	1	1	2	Q8N3C0	Q8N3C0 [1404-1416]		0	1417.72		No Quan Values	High	High	0.001332	0.0001421
	FALSE	High	[K].VIELTGDVTPDMK.[S]	1xOxidation [M12]	6.8123e-05	0.00148064	1	1	2	Q8N3C0	Q8N3C0 [1404-1416]		0	1433.72	100		High	High	0.001332	2.724e-05	27.67
	FALSE	High	[K].VSDSLTDLALK.[-]		0.0024918	0.00148064	1	1	1	Q8N3C0	Q8N3C0 [2192-2202]		0	1161.64	100		High	High	0.001332	0.001185	32.01
	FALSE	High	[R].WPTMTYR.[L]	1xOxidation [M4]	0.035816	0.00355031	1	1	1	Q8N3C0	Q8N3C0 [1102-1108]		0	970.445	100		High	High	0.002504	0.01951	19.09
FALSE	High	Master Protein	Q13813	Spectrin alpha chain, non-erythrocytic 1 OS=Homo sapiens OX=9606 GN=SPTAN1 PE=1 SV=3	0	163.86	22	50	70	50	2472	284.4	5.35	30.36	50	cell organization and biogenesis	non-structural extracellular;plasma membrane;other membranes;cytosol;cytoskeleton;other cell component	cytoskeletal activity;other molecular function	Pf00018, Pf00435, Pf08726, Pf13499	6709	ENSG00000197694	SPTAN1	hsa:6709; Q13186; Q13813; Q15324; Q16606; Q59EF1; Q5VXV5; Q5VXV6; Q7Z6M5; Q9P0V0	Fas ligand pathway and stress induction of heat shock proteins	Neutrophil degranulation; Sensory processing of sound by inner hair cells of the cochlea; Sensory processing of sound by outer hair cells of the cochlea; Interaction between L1 and Ankyrins; COPI-mediated anterograde transport; RHOV GTPase cycle; RHOU GTPase cycle; Nephrin family interactions; RAF/MAP kinase cascade; NCAM signaling for neurite out-growth; Caspase-mediated cleavage of cytoskeletal…	12	0	100	8.52363e+06	High	1
	Checked	Confidence	Annotated Sequence	Modifications	Qvality PEP	Qvality q-value	# Protein Groups	# Proteins	# PSMs	Master Protein Accessions	Positions in Master Proteins	Modifications in Master Proteins	# Missed Cleavages	Theo. MH+ [Da]	Abundances (Scaled): F2: Sample	Quan Info	Found in Sample: F2: Sample	Confidence (by Search Engine): CHIMERYS Identification	Percolator q-Value (by Search Engine): CHIMERYS Identification	Percolator PEP (by Search Engine): CHIMERYS Identification	Top Apex RT [min]
	FALSE	High	[K].ADVVESWIGEK.[E]		0.00389122	0.00162574	1	1	1	Q13813	Q13813 [1985-1995]		0	1232.62		No Quan Values	High	High	0.001379	0.001889
	FALSE	High	[K].AINVQEEK.[I]		0.0259908	0.00322274	1	1	2	Q13813	Q13813 [1493-1500]		0	930.489		No Quan Values	High	High	0.002308	0.01389
	FALSE	High	[R].DADETKEWIEEK.[N]		0.000259779	0.00148064	1	1	1	Q13813	Q13813 [1241-1252]		1	1492.68	100		High	High	0.001332	0.000111	22.25
	FALSE	High	[K].DLASVNNLLK.[K]		0.0184562	0.00212832	1	1	1	Q13813	Q13813 [1689-1698]		0	1086.62		No Quan Values	High	High	0.001597	0.009689
	FALSE	High	[R].DLASVQALLR.[K]		0.00228757	0.00148064	1	1	1	Q13813	Q13813 [286-295]		0	1085.63	100		High	High	0.001332	0.001084	40.53
	FALSE	High	[K].DLIGVQNLLK.[K]		0.0424633	0.00416828	1	1	1	Q13813	Q13813 [815-824]		0	1112.67		No Quan Values	High	High	0.002905	0.02342
	FALSE	High	[R].DLSSVQTLLTK.[Q]		0.00111242	0.00148064	1	1	1	Q13813	Q13813 [2007-2017]		0	1204.68	100		High	High	0.001332	0.0005084	38.08
	FALSE	High	[R].DLTGVQNLR.[K]		0.00124175	0.00148064	1	1	2	Q13813	Q13813 [1795-1803]		0	1015.55	100		High	High	0.001332	0.0005708	24.83
	FALSE	High	[K].DLTNVQNLQK.[K]		0.0468837	0.00478447	1	1	1	Q13813	Q13813 [709-718]		0	1172.63		No Quan Values	High	High	0.003451	0.02607
	FALSE	High	[R].DMDDEESWIK.[E]		0.00784481	0.00200592	1	1	1	Q13813	Q13813 [1772-1781]		0	1267.51	100		High	High	0.001538	0.003929	32.7
	FALSE	High	[R].DMDDEESWIK.[E]	1xOxidation [M2]	0.0067779	0.00200592	1	1	1	Q13813	Q13813 [1772-1781]		0	1283.51	100		High	High	0.001538	0.003382	28.47
	FALSE	High	[R].DMDDEESWIKEK.[K]		7.42085e-05	0.00148064	1	1	1	Q13813	Q13813 [1772-1783]		1	1524.65	100		High	High	0.001332	2.985e-05	25.62
	FALSE	High	[R].DMDDEESWIKEK.[K]	1xOxidation [M2]	8.54089e-05	0.00148064	1	1	1	Q13813	Q13813 [1772-1783]		1	1540.65	100		High	High	0.001332	3.449e-05	22.06
	FALSE	High	[R].DVDEIEAWISEK.[L]		0.00122667	0.00148064	1	1	1	Q13813	Q13813 [1559-1570]		0	1433.68	100		High	High	0.001332	0.0005618	44.97
	FALSE	High	[R].DVDETISWIK.[E]		0.00413608	0.00194857	1	1	1	Q13813	Q13813 [263-272]		0	1205.6		No Quan Values	High	High	0.001538	0.002017
	FALSE	High	[R].DVEDEETWIR.[E]		0.0018472	0.00148064	1	1	2	Q13813	Q13813 [792-801]		0	1291.58	100		High	High	0.001332	0.0008638	31.98
	FALSE	High	[K].DVTGAEALLER.[H]		0.000193727	0.00148064	1	1	2	Q13813	Q13813 [1370-1380]		0	1173.61	100		High	High	0.001332	8.161e-05	33.21
	FALSE	High	[R].EANELQQWINEK.[E]		0.001015	0.00148064	1	1	1	Q13813	Q13813 [1099-1110]		0	1501.73	100		High	High	0.001332	0.0004617	32.81
	FALSE	High	[R].EANQQQQFNR.[N]		0.000871213	0.00148064	1	1	1	Q13813	Q13813 [676-685]		0	1262.59		No Quan Values	High	High	0.001332	0.0003936
	FALSE	High	[R].EELITNWEQIR.[T]		0.0019045	0.00148064	1	1	1	Q13813	Q13813 [337-347]		0	1430.73		No Quan Values	High	High	0.001332	0.0008919
	FALSE	High	[K].EELYQNLTR.[E]		0.0204468	0.0023017	1	1	1	Q13813	Q13813 [2427-2435]		0	1165.58		No Quan Values	High	High	0.001694	0.01082
	FALSE	High	[R].EKEPIAASTNR.[G]		0.00603682	0.00200592	1	1	1	Q13813	Q13813 [802-812]		1	1215.63		No Quan Values	High	High	0.001538	0.002987
	FALSE	High	[R].EKEPIVGSTDYGKDEDSAEALLK.[K]		2.72371e-05	0.00148064	1	1	1	Q13813	Q13813 [908-930]		2	2494.22	100		High	High	0.001332	1.049e-05	28.67
	FALSE	High	[R].ELPTAFDYVEFTR.[S]		0.00135265	0.00148064	1	1	1	Q13813	Q13813 [2455-2467]		0	1587.77	100		High	High	0.001332	0.0006244	43.93
	FALSE	High	[R].ENLLEEQGSIALR.[Q]		0.00475915	0.00200592	1	1	1	Q13813	Q13813 [1033-1045]		0	1471.78	100		High	High	0.001538	0.002336	33.57
	FALSE	High	[R].FKELSTLR.[R]		0.0517316	0.00534262	1	1	1	Q13813	Q13813 [29-36]		1	993.573		No Quan Values	High	High	0.00394	0.02901
	FALSE	High	[R].GKDLIGVQNLLK.[K]		0.00493655	0.00200592	1	1	1	Q13813	Q13813 [813-824]		1	1297.78	100		High	High	0.001538	0.002424	30.44
	FALSE	High	[R].GLVSSDELAK.[D]		0.00803821	0.00200592	1	1	2	Q13813	Q13813 [1360-1369]		0	1018.54		No Quan Values	High	High	0.001538	0.004032
	FALSE	High	[R].GVIDMGNSLIER.[G]		0.00703024	0.00200592	1	1	1	Q13813	Q13813 [1608-1619]		0	1303.67		No Quan Values	High	High	0.001538	0.003506
	FALSE	High	[R].GVIDMGNSLIER.[G]	1xOxidation [M5]	0.000790069	0.00148064	1	1	2	Q13813	Q13813 [1608-1619]		0	1319.66	100		High	High	0.001332	0.0003545	27.72
	FALSE	High	[K].HQAFEAELSANQSR.[I]		0.00034202	0.00148064	1	1	1	Q13813	Q13813 [614-627]		0	1587.75		No Quan Values	High	High	0.001332	0.0001482
	FALSE	High	[R].KVEDLFLTFAK.[K]		0.00118251	0.00148064	1	1	3	Q13813	Q13813 [2088-2098]		1	1310.74	100		High	High	0.001332	0.0005406	37.23
	FALSE	High	[K].IAALQAFADQLIAAGHYAK.[G]		4.1271e-05	0.00148064	1	1	1	Q13813	Q13813 [1501-1519]		0	1972.07	100		High	High	0.001332	1.618e-05	45.22
	FALSE	High	[R].LAQFVEHWK.[E]		0.0264607	0.00322274	1	1	1	Q13813	Q13813 [1845-1853]		0	1157.61		No Quan Values	High	High	0.002308	0.01421
	FALSE	High	[K].LFGAAEVQR.[F]		0.00637721	0.00200592	1	1	2	Q13813	Q13813 [251-259]		0	990.537	100		High	High	0.001538	0.003163	21.9
	FALSE	High	[R].LKDLNSQADSLMTSSAFDTSQVK.[D]	1xOxidation [M12]	0.000258196	0.00148064	1	1	1	Q13813	Q13813 [1714-1736]		1	2502.2		No Quan Values	High	High	0.001332	0.0001104
	FALSE	High	[K].LIDVNHYAKDEVAAR.[M]		0.0444924	0.00458992	1	1	1	Q13813	Q13813 [638-652]		1	1713.89	100		High	High	0.003182	0.02458	21.23
	FALSE	High	[K].LLEAQSHFR.[K]		0.000317833	0.00148064	1	1	2	Q13813	Q13813 [2079-2087]		0	1100.58		No Quan Values	High	High	0.001332	0.0001365
	FALSE	High	[K].LIQEQHPEEELIK.[T]		1.78414e-06	0.00148064	1	1	2	Q13813	Q13813 [215-227]		0	1605.85	100		High	High	0.001332	6.013e-07	21.96
	FALSE	High	[K].LIQNNHYAMEDVATRR.[D]	1xOxidation [M9]	0.00467285	0.00200592	1	1	1	Q13813	Q13813 [533-548]		1	1946.95		No Quan Values	High	High	0.001538	0.002294
	FALSE	High	[K].LLVGSEDYGR.[D]		0.00235852	0.00148064	1	1	1	Q13813	Q13813 [1785-1794]		0	1108.56	100		High	High	0.001332	0.001116	23.32
	FALSE	High	[K].LLVGSEDYGRDLTGVQNLR.[K]		0.00273087	0.00162574	1	1	2	Q13813	Q13813 [1785-1803]		1	2105.1		No Quan Values	High	High	0.001379	0.001306
	FALSE	High	[R].LMVHTVATFNSIK.[E]		0.08226	0.00844566	1	1	1	Q13813	Q13813 [1197-1209]		0	1460.79	100		High	High	0.006064	0.04766	25.83
	FALSE	High	[R].LMVHTVATFNSIK.[E]	1xOxidation [M2]	0.00082965	0.00148064	1	1	1	Q13813	Q13813 [1197-1209]		0	1476.79	100		High	High	0.001332	0.0003742	23.76
	FALSE	High	[K].LTVLSEER.[A]		0.00442321	0.00194857	1	1	1	Q13813	Q13813 [442-449]		0	946.52	100		High	High	0.001538	0.00216	19.91
	FALSE	High	[R].MNEVISLWK.[K]		0.00103378	0.00148064	1	1	1	Q13813	Q13813 [653-661]		0	1119.59	100		High	High	0.001332	0.0004724	35.35
	FALSE	High	[R].MQHNLEQQIQAR.[N]	1xOxidation [M1]	0.00359439	0.00162574	1	1	1	Q13813	Q13813 [2304-2315]		0	1511.74	100		High	High	0.001379	0.001741	15.05
	FALSE	High	[K].SADESGQALLAAGHYASDEVR.[E]		7.17746e-07	0.00148064	1	1	1	Q13813	Q13813 [419-439]		0	2147	100		High	High	0.001332	2.314e-07	28.66
	FALSE	High	[R].SLQQLAEER.[S]		0.00290283	0.00162574	1	1	2	Q13813	Q13813 [1217-1225]		0	1073.56	100		High	High	0.001379	0.001389	19.98
	FALSE	High	[K].TKQDEVNAAWQR.[L]		0.0723732	0.00665808	1	1	1	Q13813	Q13813 [228-239]		1	1445.71		No Quan Values	High	High	0.00477	0.04142
	FALSE	High	[K].VLETAEDIQER.[R]		0.000211034	0.00148064	1	1	2	Q13813	Q13813 [8-18]		0	1302.65	100		High	High	0.001332	8.937e-05	20.72
	FALSE	High	[R].VNEVNQFAAK.[L]		0.000678142	0.00148064	1	1	2	Q13813	Q13813 [205-214]		0	1119.58		No Quan Values	High	High	0.001332	0.000303
	FALSE	High	[R].WSQLLANSAAR.[K]		0.00964819	0.00200592	1	1	2	Q13813	Q13813 [2065-2075]		0	1216.64	100		High	High	0.001538	0.004893	24.56
	FALSE	High	[R].YEALKEPMVAR.[K]	1xOxidation [M8]	0.060052	0.00570553	1	1	1	Q13813	Q13813 [766-776]		1	1322.68	100		High	High	0.004164	0.03406	17.43
FALSE	High	Master Protein	P21333	Filamin-A OS=Homo sapiens OX=9606 GN=FLNA PE=1 SV=4	0	148.637	23	44	58	41	2647	280.6	6.06	26.95	44	cell cycle OR cell proliferation;cell organization and biogenesis;protein metabolism;other metabolic processes;stress response;transport;developmental processes;signal transduction;other biological processes	non-structural extracellular;plasma membrane;other membranes;cytosol;cytoskeleton;ER/Golgi;nucleus;other cell component	signal transduction activity or receptor binding;cytoskeletal activity;other molecular function	Pf00307, Pf00630	2316	ENSG00000196924	FLNA	E9KL45; hsa:2316; P21333; Q5HY53; Q5HY55; Q8NF52	Androgen receptor signaling pathway; Prolactin signaling pathway; Focal adhesion; Hypothesized pathways in pathogenesis of cardiovascular disease; MAPK signaling pathway; IL-4 signaling pathway; Ebola virus infection in host; Joubert syndrome; NPHP1 deletion syndrome	OAS antiviral response; Platelet degranulation ; RHO GTPases activate PAKs; GP1b-IX-V activation signalling; Cell-extracellular matrix interactions	14	1	100	9.73284e+06	High	1
	Checked	Confidence	Annotated Sequence	Modifications	Qvality PEP	Qvality q-value	# Protein Groups	# Proteins	# PSMs	Master Protein Accessions	Positions in Master Proteins	Modifications in Master Proteins	# Missed Cleavages	Theo. MH+ [Da]	Abundances (Scaled): F2: Sample	Quan Info	Found in Sample: F2: Sample	Confidence (by Search Engine): CHIMERYS Identification	Percolator q-Value (by Search Engine): CHIMERYS Identification	Percolator PEP (by Search Engine): CHIMERYS Identification	Top Apex RT [min]
	FALSE	High	[R].AEAGVPAEFSIWTR.[E]		0.000729737	0.00148064	1	1	1	P21333	P21333 [2251-2264]		0	1533.77	100		High	High	0.001332	0.0003269	39.78
	FALSE	High	[K].AFGPGLQGGSAGSPAR.[F]		7.7927e-05	0.00148064	1	1	1	P21333	P21333 [1072-1087]		0	1429.72		No Quan Values	High	High	0.001332	3.148e-05
	FALSE	High	[R].AWGPGLEGGVVGK.[S]		0.000183358	0.00148064	1	1	2	P21333	P21333 [581-593]		0	1226.65	100		High	High	0.001332	7.694e-05	29.06
	FALSE	High	[R].AYGPGIEPTGNMVK.[K]	1xOxidation [M12]	0.010191	0.00200592	1	1	1	P21333	P21333 [286-299]		0	1449.7	100		High	High	0.001538	0.005194	20.66
	FALSE	High	[R].DAEMPATEKDLAEDAPWKK.[I]	1xOxidation [M4]	6.91905e-07	0.00148064	1	1	2	P21333	P21333 [25-43]		2	2161.01	100		High	High	0.001332	2.233e-07	23.82
	FALSE	High	[K].DAGEGGLSLAIEGPSK.[A]		0.00534384	0.00200592	1	1	1	P21333	P21333 [1892-1907]		0	1500.75		No Quan Values	High	High	0.001538	0.002635
	FALSE	High	[K].DAGEGLLAVQITDPEGKPK.[K]		0.000166276	0.00148064	1	1	2	P21333	P21333 [1574-1592]		0	1938.02		No Quan Values	High	High	0.001332	6.952e-05
	FALSE	High	[R].DAPQDFHPDR.[V]		0.000237021	0.00148064	1	1	1	P21333	P21333 [665-674]		0	1197.53		No Quan Values	High	High	0.001332	0.000101
	FALSE	High	[R].EAGAGGLAIAVEGPSK.[A]		0.000352634	0.00148064	1	1	1	P21333	P21333 [2265-2280]		0	1426.75		No Quan Values	High	High	0.001332	0.0001525
	FALSE	High	[R].FGGEHVPNSPFQVTALAGDQPSVQPPLR.[S]		0.000892769	0.00148064	1	1	1	P21333	P21333 [1726-1753]		0	2945.49	100		High	High	0.001332	0.000405	39.29
	FALSE	High	[K].FNGTHIPGSPFK.[I]		0.00105935	0.00148064	1	1	1	P21333	P21333 [2406-2417]		0	1301.66	100		High	High	0.001332	0.0004839	23.7
	FALSE	High	[R].GAGSYTIMVLFADQATPTSPIR.[V]	1xOxidation [M8]	0.0322007	0.00355031	1	1	1	P21333	P21333 [842-863]		0	2312.16		No Quan Values	High	High	0.002504	0.01752
	FALSE	High	[R].GAGTGGLGLAVEGPSEAK.[M]		7.65112e-05	0.00148064	1	1	1	P21333	P21333 [1382-1399]		0	1570.81	100		High	High	0.001332	3.086e-05	27.01
	FALSE	High	[K].GKLDVQFSGLTK.[G]		0.00142912	0.00148064	1	1	1	P21333	P21333 [905-916]		1	1292.72	100		High	High	0.001332	0.0006605	25.06
	FALSE	High	[K].GLVEPVDVVDNADGTQTVNYVPSR.[E]		0.000368048	0.00148064	1	1	2	P21333	P21333 [1492-1515]		0	2544.26		No Quan Values	High	High	0.001332	0.0001601
	FALSE	High	[K].HTAMVSWGGVSIPNSPFR.[V]	1xOxidation [M4]	0.0252254	0.00278054	1	1	1	P21333	P21333 [743-760]		0	1958.95	100		High	High	0.002016	0.01352	35.52
	FALSE	High	[K].LDVQFSGLTK.[G]		0.000876553	0.00148064	1	1	2	P21333	P21333 [907-916]		0	1107.6		No Quan Values	High	High	0.001332	0.0003955
	FALSE	High	[K].LKPGAPLRPK.[L]		0.0144915	0.00212832	1	1	2	P21333	P21333 [269-278]		0	1076.69		No Quan Values	High	High	0.001597	0.007487
	FALSE	High	[R].LIALLEVLSQK.[KR]		0.0463421	0.00478447	2	3	1	P21333; O75369	P21333 [77-87]; O75369 [50-60]		0	1226.77		No Quan Values	High	High	0.003451	0.02571
	FALSE	High	[R].LIALLEVLSQKK.[M]		2.06883e-05	0.00148064	1	1	2	P21333	P21333 [77-88]		1	1354.87	100		High	High	0.001332	7.836e-06	39.39
	FALSE	High	[R].LLGWIQNK.[LIV]		0.00278136	0.00162574	2	3	4	P21333; O75369	P21333 [172-179]; O75369 [145-152]		0	971.567	100	Shared	High	High	0.001379	0.001328	29.74
	FALSE	High	[K].LPQLPITNFSR.[D]		0.00163473	0.00148064	1	1	2	P21333	P21333 [180-190]		0	1285.73	100		High	High	0.001332	0.0007605	37.39
	FALSE	High	[K].IQQNTFTR.[W]		0.0108296	0.00200592	2	3	2	P21333; O75369	P21333 [44-51]; O75369 [17-24]		0	1007.53		No Quan Values	High	High	0.001538	0.005541
	FALSE	High	[R].LSPFMADIR.[D]		0.0138058	0.00212832	1	1	1	P21333	P21333 [656-664]		0	1049.54		No Quan Values	High	High	0.001597	0.007153
	FALSE	High	[R].LTVSSLQESGLK.[V]		0.00127248	0.00148064	1	1	1	P21333	P21333 [2335-2346]		0	1261.7		No Quan Values	High	High	0.001332	0.0005853
	FALSE	High	[R].LVSNHSLHETSSVFVDSLTK.[A]		0.0535511	0.00534262	1	1	1	P21333	P21333 [2521-2540]		0	2200.12	100		High	High	0.00394	0.02998	28.48
	FALSE	High	[R].LYSVSYLLK.[D]		0.00665513	0.00200592	1	1	1	P21333	P21333 [2613-2621]		0	1085.62		No Quan Values	High	High	0.001538	0.003321
	FALSE	High	[R].SAGQGEVLVYVEDPAGHQEEAK.[V]		2.53967e-07	0.00148064	1	1	2	P21333	P21333 [310-331]		0	2313.1	100		High	High	0.001332	7.801e-08	27.62
	FALSE	High	[K].SPFSVAVSPSLDLSK.[I]		8.54089e-05	0.00148064	1	1	1	P21333	P21333 [959-973]		0	1533.82	100		High	High	0.001332	3.468e-05	38.73
	FALSE	High	[R].TFSVWYVPEVTGTHK.[V]		0.00151916	0.00148064	1	1	1	P21333	P21333 [341-355]		0	1750.88	100		High	High	0.001332	0.0007035	35.81
	FALSE	High	[K].TGVAVNKPAEFTVDAK.[H]		1.3002e-05	0.00148064	1	1	1	P21333	P21333 [685-700]		0	1646.87	100		High	High	0.001332	4.826e-06	21.98
	FALSE	High	[K].VDVGKDQEFTVK.[S]		0.000113137	0.00148064	1	1	1	P21333	P21333 [983-994]		1	1364.71	100		High	High	0.001332	4.633e-05	19.15
	FALSE	High	[K].VEPGLGADNSVVR.[F]		0.000490519	0.00148064	1	1	1	P21333	P21333 [1020-1032]		0	1312.69		No Quan Values	High	High	0.001332	0.000216
	FALSE	High	[R].VHGPGIQSGTTNKPNK.[F]		0.000203435	0.00148064	1	1	2	P21333	P21333 [1360-1375]		0	1634.86		No Quan Values	High	High	0.001332	8.585e-05
	FALSE	High	[K].VKAEGPGLSR.[T]		0.0152108	0.00212832	1	1	1	P21333	P21333 [875-884]		1	1013.57	100		High	High	0.001597	0.007917	13.61
	FALSE	High	[R].VKETADFK.[V]		0.0223761	0.0023017	1	1	1	P21333	P21333 [497-504]		1	937.499		No Quan Values	High	High	0.001694	0.01191
	FALSE	High	[R].VKVEPSHDASK.[V]		0.0752635	0.00724348	1	1	1	P21333	P21333 [864-874]		1	1196.63		No Quan Values	High	High	0.005156	0.04328
	FALSE	High	[K].VLPTHDASK.[V]		0.00377427	0.00162574	1	1	1	P21333	P21333 [1539-1547]		0	967.521		No Quan Values	High	High	0.001379	0.00183
	FALSE	High	[K].VPVHDVTDASK.[V]		0.0395823	0.00416828	1	1	1	P21333	P21333 [1440-1450]		0	1167.6		No Quan Values	High	High	0.002905	0.02181
	FALSE	High	[K].VTVLFAGQHIAK.[S]		0.000262974	0.00148064	1	1	1	P21333	P21333 [356-367]		0	1283.75	100		High	High	0.001332	0.0001127	23.69
	FALSE	High	[K].YGGDEIPFSPYR.[V]		0.000966578	0.00148064	1	1	1	P21333	P21333 [1622-1633]		0	1400.65	100		High	High	0.001332	0.0004396	33.86
	FALSE	High	[K].YGGPYHIGGSPFK.[A]		0.000101971	0.00148064	1	1	1	P21333	P21333 [2501-2513]		0	1379.67	100		High	High	0.001332	4.157e-05	23.46
	FALSE	High	[K].YGGQPVPNFPSK.[L]		0.00231569	0.00148064	1	1	1	P21333	P21333 [1235-1246]		0	1290.65	100		High	High	0.001332	0.001094	24.07
	FALSE	High	[K].YTPVQQGPVGVNVTYGGDPIPK.[S]		3.74264e-05	0.00148064	1	1	1	P21333	P21333 [937-958]		0	2286.18		No Quan Values	High	High	0.001332	1.46e-05
	Checked	Confidence	Annotated Sequence	Modifications	Qvality PEP	Qvality q-value	# Protein Groups	# Proteins	# PSMs	Master Protein Accessions	Positions in Master Proteins	Modifications in Master Proteins	# Missed Cleavages	Theo. MH+ [Da]	Abundances (Scaled): F2: Sample	Quan Info	Found in Sample: F2: Sample	Confidence (by Search Engine): CHIMERYS Identification	Percolator q-Value (by Search Engine): CHIMERYS Identification	Percolator PEP (by Search Engine): CHIMERYS Identification	Top Apex RT [min]
	FALSE	High	[K].AEAESLYQSK.[Y]		0.00210007	0.00148064	1	1	2	P04264	P04264 [367-376]		0	1125.54	100		High	High	0.001332	0.0009912	16.23
	FALSE	High	[K].AEAESLYQSKYEELQITAGR.[H]		1.81965e-05	0.00148064	1	1	1	P04264	P04264 [367-386]		1	2286.12	100		High	High	0.001332	6.839e-06	29.5
	FALSE	High	[K].AQYEDIAQK.[S]		0.00015171	0.00148064	1	1	2	P04264	P04264 [356-364]		0	1065.52		No Quan Values	High	High	0.001332	6.295e-05
	FALSE	High	[K].DVDGAYMTK.[V]		0.05386	0.00534262	1	1	2	P04264	P04264 [290-298]		0	999.445	100		High	High	0.00394	0.03016	18.95
	FALSE	High	[K].DVDGAYMTK.[V]	1xOxidation [M7]	0.00484704	0.00200592	1	1	4	P04264	P04264 [290-298]		0	1015.44	100		High	High	0.001538	0.002374	15.29
	FALSE	High	[R].DYQELMNTK.[L]		0.00571454	0.00200592	1	1	2	P04264	P04264 [464-472]		0	1141.52	100		High	High	0.001538	0.002822	24.84
	FALSE	High	[R].DYQELMNTK.[L]	1xOxidation [M6]	0.00389122	0.00162574	1	1	1	P04264	P04264 [464-472]		0	1157.51	100		High	High	0.001379	0.001891	17.62
	FALSE	High	[K].FVSTTYSGVTR.[-]		0.0990597	0.00970061	1	1	1	P04264	P04264 [634-644]		0	1217.62		No Quan Values	High	High	0.006747	0.05804
	FALSE	High	[R].GENALKDAK.[N]		0.0250749	0.00253864	1	1	1	P04264	P04264 [433-441]		1	945.5	100		High	High	0.001852	0.01336	9.89
	FALSE	High	[R].GSGGGSSGGSIGGR.[G]		0.00106585	0.00148064	1	1	1	P04264	P04264 [603-616]		0	1092.5	100		High	High	0.001332	0.0004866	9.96
	FALSE	High	[K].KDVDGAYMTK.[V]		0.00082965	0.00148064	1	1	1	P04264	P04264 [289-298]		1	1127.54		No Quan Values	High	High	0.001332	0.0003736
	FALSE	High	[K].IEISELNR.[V]		0.0173751	0.00212832	2	2	2	P35908; P04264	P35908 [394-401]; P04264 [396-403]		0	973.531	100	Shared	High	High	0.001597	0.009094	23.41
	FALSE	High	[R].LRSEIDNVK.[K]		0.00243166	0.00148064	1	1	1	P04264	P04264 [408-416]		1	1073.59	100		High	High	0.001332	0.001151	14.27
	FALSE	High	[R].LRSEIDNVKK.[Q]		2.33142e-07	0.00148064	1	1	2	P04264	P04264 [408-417]		2	1201.69	100		High	High	0.001332	7.132e-08	13.33
	FALSE	High	[R].MSGECAPNVSVSVSTSHTTISGGGSR.[G]	1xCarbamidomethyl [C5]; 1xOxidation [M1]	9.13483e-05	0.00148064	1	1	1	P04264	P04264 [493-518]		0	2581.16		No Quan Values	High	High	0.001332	3.719e-05
	FALSE	High	[K].NKLNDLEDALQQAK.[E]		0.0048767	0.00200592	1	1	2	P04264	P04264 [442-455]		1	1599.83	100		High	High	0.001538	0.002395	29.36
	FALSE	High	[RK].NKYEDEINKR.[T]		0.00481757	0.00200592	5	6	1	P04264; P04259; P02538; P05787; P13647	P04264 [268-277]; P04259 [251-260]; P02538 [251-260]; P05787 [177-186]; P13647 [256-265]		2	1308.65	100	Shared	High	High	0.001538	0.002355	13.61
	FALSE	High	[K].NMQDMVEDYR.[N]		0.00176987	0.00148064	1	1	2	P04264	P04264 [258-267]		0	1300.53	100		High	High	0.001332	0.0008261	26.28
	FALSE	High	[K].NMQDMVEDYR.[N]	1xOxidation [M]	0.00196358	0.00148064	1	1	2	P04264	P04264 [258-267]		0	1316.52	100		High	High	0.001332	0.0009212	20.15
	FALSE	High	[K].NMQDMVEDYR.[N]	2xOxidation [M2; M5]	0.00103378	0.00148064	1	1	1	P04264	P04264 [258-267]		0	1332.52	100		High	High	0.001332	0.0004696	15.81
	FALSE	High	[R].NSKIEISELNR.[V]		0.00314265	0.00162574	1	1	3	P04264	P04264 [393-403]		1	1302.7	100		High	High	0.001379	0.001513	18.5
	FALSE	High	[K].QISNLQQSISDAEQR.[G]		0.00169577	0.00148064	1	1	2	P04264	P04264 [418-432]		0	1716.85		No Quan Values	High	High	0.001332	0.0007932
	FALSE	High	[K].QISNLQQSISDAEQRGENALK.[D]		4.62879e-06	0.00148064	1	1	1	P04264	P04264 [418-438]		1	2329.17	100		High	High	0.001332	1.638e-06	32.09
	FALSE	High	[K].SDQSRLDSELK.[N]		0.0018929	0.00148064	1	1	1	P04264	P04264 [247-257]		1	1277.63	100		High	High	0.001332	0.0008863	15.56
	FALSE	High	[R].SGGGFSSGSAGIINYQR.[R]		0.00067401	0.00148064	1	1	2	P04264	P04264 [13-29]		0	1657.79		No Quan Values	High	High	0.001332	0.000301
	FALSE	High	[R].SGGGFSSGSAGIINYQRR.[T]		0.00106585	0.00148064	1	1	1	P04264	P04264 [13-30]		1	1813.89	100		High	High	0.001332	0.0004858	21.52
	FALSE	High	[K].SKAEAESLYQSK.[Y]		5.87459e-06	0.00148064	1	1	3	P04264	P04264 [365-376]		1	1340.67	100		High	High	0.001332	2.095e-06	14.11
	FALSE	High	[K].SKAEAESLYQSKYEELQITAGR.[H]		2.51569e-05	0.00148064	1	1	1	P04264	P04264 [365-386]		2	2501.25	100		High	High	0.001332	9.629e-06	26.47
	FALSE	High	[R].SLDLDSIIAEVK.[A]		0.0505506	0.00518328	1	1	1	P04264	P04264 [344-355]		0	1302.72		No Quan Values	High	High	0.003847	0.02817
	FALSE	High	[K].SLNNQFASFIDK.[V]		0.000603804	0.00148064	1	1	4	P04264	P04264 [186-197]		0	1383.69	100		High	High	0.001332	0.0002681	34.36
	FALSE	High	[K].SLNNQFASFIDKVR.[F]		7.98556e-05	0.00148064	1	1	3	P04264	P04264 [186-199]		1	1638.86	100		High	High	0.001332	3.225e-05	35.03
	FALSE	High	[R].THNLEPYFESFINNLR.[R]		0.00068648	0.00148064	1	1	1	P04264	P04264 [224-239]		0	1993.98	100		High	High	0.001332	0.0003062	44.13
	FALSE	High	[R].THNLEPYFESFINNLRR.[R]		0.0364549	0.00355031	1	1	3	P04264	P04264 [224-240]		1	2150.08	100		High	High	0.002504	0.01999	41.83
	FALSE	High	[R].TLLEGEESR.[M]		1.34509e-07	0.00148064	1	1	13	P04264	P04264 [484-492]		0	1033.52	100		High	High	0.001332	4.011e-08	17.73
	FALSE	High	[R].TNAENEFVTIK.[K]		0.00496675	0.00200592	1	1	1	P04264	P04264 [278-288]		0	1265.64		No Quan Values	High	High	0.001538	0.002434
	FALSE	High	[R].VDQLKSDQSR.[L]		0.00247663	0.00148064	1	1	1	P04264	P04264 [242-251]		1	1175.6	100		High	High	0.001332	0.001172	10.82
	FALSE	High	[K].WELLQQVDTSTR.[T]		6.4298e-07	0.00148064	1	1	7	P04264	P04264 [212-223]		0	1475.75	100		High	High	0.001332	2.069e-07	34.87
	FALSE	High	[KR].YEDEINKR.[T]		0.00138612	0.00148064	8	11	1	Q7Z794; P35908; P04264; P04259; P02538; O95678; P05787; P13647	Q7Z794 [254-261]; P35908 [268-275]; P04264 [270-277]; P04259 [253-260]; P02538 [253-260]; O95678 [239-246]; P05787 [179-186]; P13647 [258-265]		1	1066.52	100	Shared	High	High	0.001332	0.0006417	13.2
	FALSE	High	[K].YEELQITAGR.[H]		0.00015171	0.00148064	2	2	6	P04264; P04259	P04264 [377-386]; P04259 [360-369]		0	1179.6	100	Shared	High	High	0.001332	6.295e-05	24.24
FALSE	High	Master Protein	Q14204	Cytoplasmic dynein 1 heavy chain 1 OS=Homo sapiens OX=9606 GN=DYNC1H1 PE=1 SV=5	0	136.014	10	40	58	40	4646	532.1	6.4	24.48	40	cell cycle OR cell proliferation;cell organization and biogenesis;transport;other biological processes	non-structural extracellular;cytosol;cytoskeleton;other cytoplasmic organelle;other cell component	cytoskeletal activity;other molecular function	Pf03028, Pf08385, Pf08393, Pf12774, Pf12775, Pf12777, Pf12780, Pf12781, Pf17852, Pf18198, Pf18199	1778	ENSG00000197102	DYNC1H1	B0I1R0; hsa:1778; Q14204; Q6DKQ7; Q8WU28; Q92814; Q9Y4G5	Ciliary landscape; Intraflagellar transport proteins binding to dynein; PAFAH1B1 copy number variation	HSP90 chaperone cycle for steroid hormone receptors (SHR) in the presence of ligand; Neutrophil degranulation; Separation of Sister Chromatids; HCMV Early Events; MHC class II antigen presentation; Resolution of Sister Chromatid Cohesion; Recruitment of NuMA to mitotic centrosomes; RHO GTPases Activate Formins; COPI-mediated anterograde transport; COPI-independent Golgi-to-ER retrograde traffic; …	23	0	100	4.11117e+06	High	1
	Checked	Confidence	Annotated Sequence	Modifications	Qvality PEP	Qvality q-value	# Protein Groups	# Proteins	# PSMs	Master Protein Accessions	Positions in Master Proteins	Modifications in Master Proteins	# Missed Cleavages	Theo. MH+ [Da]	Abundances (Scaled): F2: Sample	Quan Info	Found in Sample: F2: Sample	Confidence (by Search Engine): CHIMERYS Identification	Percolator q-Value (by Search Engine): CHIMERYS Identification	Percolator PEP (by Search Engine): CHIMERYS Identification	Top Apex RT [min]
	FALSE	High	[R].AATSPALFNR.[C]		0.00182477	0.00148064	1	1	1	Q14204	Q14204 [3079-3088]		0	1047.56		No Quan Values	High	High	0.001332	0.0008567
	FALSE	High	[K].DLFQVAFNR.[V]		0.00521508	0.00200592	1	1	1	Q14204	Q14204 [3862-3870]		0	1109.57	100		High	High	0.001538	0.002567	41.12
	FALSE	High	[K].EFGPVVIDYGK.[V]		0.00231569	0.00148064	1	1	1	Q14204	Q14204 [1101-1111]		0	1223.63	100		High	High	0.001332	0.001096	34.45
	FALSE	High	[R].FNALFVRPHIR.[G]		0.0740124	0.00684737	1	1	4	Q14204	Q14204 [588-598]		0	1369.79	100		High	High	0.004895	0.04241	27.66
	FALSE	High	[R].FTQDTQPHYIYSPR.[E]		0.000634056	0.00148064	1	1	1	Q14204	Q14204 [2784-2797]		0	1752.83		No Quan Values	High	High	0.001332	0.0002831
	FALSE	High	[R].KYTGEDFDEDLR.[T]		0.00445028	0.00194857	1	1	1	Q14204	Q14204 [2966-2977]		1	1487.66	100		High	High	0.001538	0.002175	21.16
	FALSE	High	[R].LFLTMEINPK.[V]	1xOxidation [M5]	0.00213891	0.00148064	1	1	1	Q14204	Q14204 [4124-4133]		0	1221.65	100		High	High	0.001332	0.001011	31.19
	FALSE	High	[R].IFRQPQGHLLLIGVSGAGK.[T]		0.0132321	0.00200592	1	1	2	Q14204	Q14204 [2925-2943]		1	1991.15		No Quan Values	High	High	0.001538	0.006817
	FALSE	High	[R].IFTIESTR.[V]		0.0280872	0.00340214	1	1	3	Q14204	Q14204 [717-724]		0	966.525	100		High	High	0.002416	0.01511	23.98
	FALSE	High	[R].IFVFEPPPGVK.[A]		0.0110961	0.00200592	1	1	2	Q14204	Q14204 [4144-4154]		0	1229.69	100		High	High	0.001538	0.005669	36.96
	FALSE	High	[R].LGGSPFGPAGTGK.[T]		6.64778e-05	0.00148064	1	1	1	Q14204	Q14204 [1900-1912]		0	1145.59	100		High	High	0.001332	2.664e-05	21.9
	FALSE	High	[R].LLLIQAFRPDR.[L]		0.00115396	0.00148064	1	1	1	Q14204	Q14204 [3990-4000]		0	1341.8		No Quan Values	High	High	0.001332	0.00053
	FALSE	High	[R].LLNTFLER.[L]		0.00518337	0.00200592	1	1	1	Q14204	Q14204 [4264-4271]		0	1005.57	100		High	High	0.001538	0.002548	30.72
	FALSE	High	[K].LLTLPNGER.[L]		0.0412396	0.00416828	1	1	2	Q14204	Q14204 [2324-2332]		0	1012.58	100		High	High	0.002905	0.02271	24.5
	FALSE	High	[K].INEWLTLVEK.[E]		0.000222968	0.00148064	1	1	1	Q14204	Q14204 [1698-1707]		0	1244.69		No Quan Values	High	High	0.001332	9.445e-05
	FALSE	High	[K].LVQTPLTDR.[C]		0.00515186	0.00200592	1	1	1	Q14204	Q14204 [1879-1887]		0	1042.59		No Quan Values	High	High	0.001538	0.002529
	FALSE	High	[K].MQMLEDEDDLAYAETEKK.[T]		0.00113995	0.00148064	1	1	2	Q14204	Q14204 [4346-4363]		1	2158.95		No Quan Values	High	High	0.001332	0.0005218
	FALSE	High	[K].MQMLEDEDDLAYAETEKK.[T]	1xOxidation [M]	1.25935e-06	0.00148064	1	1	2	Q14204	Q14204 [4346-4363]		1	2174.95	100		High	High	0.001332	4.186e-07	24.67
	FALSE	High	[K].MQMLEDEDDLAYAETEKK.[T]	2xOxidation [M1; M3]	5.93874e-07	0.00148064	1	1	1	Q14204	Q14204 [4346-4363]		1	2190.94	100		High	High	0.001332	1.905e-07	22.57
	FALSE	High	[R].NLHVVFTMNPSSEGLKDR.[A]	1xOxidation [M8]	0.037544	0.00416828	1	1	1	Q14204	Q14204 [3061-3078]		1	2060.02	100		High	High	0.002905	0.0206	23.15
	FALSE	High	[R].NTISLLVAGLKK.[E]		0.014317	0.00212832	1	1	1	Q14204	Q14204 [799-810]		1	1256.79		No Quan Values	High	High	0.001597	0.007402
	FALSE	High	[R].QNLDALLNQLK.[S]		0.0110961	0.00200592	1	1	1	Q14204	Q14204 [1361-1371]		0	1269.72		No Quan Values	High	High	0.001538	0.005657
	FALSE	High	[K].SFEWLSQMR.[F]		0.0169603	0.00212832	1	1	1	Q14204	Q14204 [1835-1843]		0	1183.56		No Quan Values	High	High	0.001597	0.00888
	FALSE	High	[K].SFEWLSQMR.[F]	1xOxidation [M8]	0.00198772	0.00148064	1	1	1	Q14204	Q14204 [1835-1843]		0	1199.55	100		High	High	0.001332	0.0009332	30.95
	FALSE	High	[K].SLLQALNEVK.[G]		0.00340224	0.00162574	1	1	2	Q14204	Q14204 [3748-3757]		0	1114.65	100		High	High	0.001379	0.00164	33.24
	FALSE	High	[R].SIPLDEGEDEAQR.[R]		0.00055769	0.00148064	1	1	1	Q14204	Q14204 [2384-2396]		0	1458.67		No Quan Values	High	High	0.001332	0.0002461
	FALSE	High	[R].SNLPDNLKK.[L]		0.0312601	0.00340214	1	1	1	Q14204	Q14204 [2026-2034]		1	1028.57	100		High	High	0.002416	0.01689	14.27
	FALSE	High	[K].SVLVSAGNVK.[R]		0.0958942	0.00914183	1	1	1	Q14204	Q14204 [2095-2104]		0	973.568		No Quan Values	High	High	0.006487	0.05618
	FALSE	High	[K].TFSEILNR.[V]		0.019603	0.0023017	1	1	1	Q14204	Q14204 [873-880]		0	979.521	100		High	High	0.001694	0.01035	25.52
	FALSE	High	[R].TLINELVK.[G]		0.00285014	0.00162574	1	1	1	Q14204	Q14204 [4450-4457]		0	929.567	100		High	High	0.001379	0.001359	29.66
	FALSE	High	[K].TLMAQSIYGGR.[V]		0.0012192	0.00148064	1	1	1	Q14204	Q14204 [4245-4255]		0	1196.61		No Quan Values	High	High	0.001332	0.0005611
	FALSE	High	[K].TLMAQSIYGGR.[V]	1xOxidation [M3]	0.00833725	0.00200592	1	1	2	Q14204	Q14204 [4245-4255]		0	1212.6		No Quan Values	High	High	0.001538	0.004207
	FALSE	High	[R].TPNGVVLAPVQLGK.[W]		0.000115937	0.00148064	1	1	2	Q14204	Q14204 [2644-2657]		0	1392.82		No Quan Values	High	High	0.001332	4.758e-05
	FALSE	High	[R].TSFLDDAFRK.[N]		0.00140316	0.00148064	1	1	1	Q14204	Q14204 [3612-3621]		1	1199.61	100		High	High	0.001332	0.0006471	27.29
	FALSE	High	[R].VDNEFDQR.[L]		0.00329996	0.00162574	1	1	1	Q14204	Q14204 [4256-4263]		0	1022.45		No Quan Values	High	High	0.001379	0.001585
	FALSE	High	[R].VLLTTQGVDMISK.[M]		0.000194915	0.00148064	1	1	1	Q14204	Q14204 [4330-4342]		0	1404.78		No Quan Values	High	High	0.001332	8.202e-05
	FALSE	High	[K].VLQLYQITQINHGLMMVGPSGSGK.[S]	2xOxidation [M15; M16]	2.49353e-07	0.00148064	1	1	1	Q14204	Q14204 [2207-2230]		0	2603.33	100		High	High	0.001332	7.681e-08	36.02
	FALSE	High	[R].VLRPQVTAVAQQNQGEVPEPQDMK.[V]	1xOxidation [M23]	5.40047e-05	0.00148064	1	1	1	Q14204	Q14204 [483-506]		0	2678.36		No Quan Values	High	High	0.001332	2.147e-05
	FALSE	High	[K].VNFLPEIITLSK.[E]		0.000118806	0.00148064	1	1	2	Q14204	Q14204 [737-748]		0	1373.8	100		High	High	0.001332	4.877e-05	46.59
	FALSE	High	[K].VPVNLLR.[A]		0.0364549	0.00355031	1	1	1	Q14204	Q14204 [4134-4140]		0	810.52		No Quan Values	High	High	0.002504	0.0199
	FALSE	High	[K].VTDFGDKVEDPTFLNQLQSGVNR.[W]		2.43998e-05	0.00148064	1	1	1	Q14204	Q14204 [229-251]		1	2579.27		No Quan Values	High	High	0.001332	9.296e-06
	FALSE	High	[R].VTFVNFTVTR.[S]		0.0102531	0.00200592	1	1	1	Q14204	Q14204 [3696-3705]		0	1183.65		No Quan Values	High	High	0.001538	0.005223
	FALSE	High	[R].WTDENIDTVALK.[H]		0.037544	0.00416828	1	1	1	Q14204	Q14204 [2845-2856]		0	1404.7		No Quan Values	High	High	0.002905	0.02054	30.41
	FALSE	High	[K].YTGEDFDEDLR.[T]		0.00120439	0.00148064	1	1	1	Q14204	Q14204 [2967-2977]		0	1359.57		No Quan Values	High	High	0.001332	0.0005524
FALSE	High	Master Protein	P48634	Protein PRRC2A OS=Homo sapiens OX=9606 GN=PRRC2A PE=1 SV=3	0	135.965	24	34	49	33	2157	228.7	9.45	17.6	34	other biological processes	plasma membrane;other membranes;cytosol;nucleus		Pf07001	7916	ENSG00000204469; ENSG00000206427; ENSG00000225164; ENSG00000225748; ENSG00000226618; ENSG00000231370; ENSG00000231825	PRRC2A	B0UX77; B0UZE9; B0UZL3; hsa:7916; O95875; P48634; Q05BK4; Q4LE37; Q5SQ29; Q5SQ30; Q5ST84; Q5STX6; Q5STX7; Q68DW9; Q6P9P7; Q6PIN1; Q8MGQ9; Q96QC6			0	1	100	9.17334e+06	High	1
	Checked	Confidence	Annotated Sequence	Modifications	Qvality PEP	Qvality q-value	# Protein Groups	# Proteins	# PSMs	Master Protein Accessions	Positions in Master Proteins	Modifications in Master Proteins	# Missed Cleavages	Theo. MH+ [Da]	Abundances (Scaled): F2: Sample	Quan Info	Found in Sample: F2: Sample	Confidence (by Search Engine): CHIMERYS Identification	Percolator q-Value (by Search Engine): CHIMERYS Identification	Percolator PEP (by Search Engine): CHIMERYS Identification	Top Apex RT [min]
	FALSE	High	[K].AENKGNDPNVSLVPK.[D]		0.000649745	0.00148064	1	1	2	P48634	P48634 [67-81]		1	1581.82	100		High	High	0.001332	0.0002897	17.88
	FALSE	High	[R].DGGGRGPDELEGPDSK.[L]		0.00110565	0.00148064	1	1	1	P48634	P48634 [209-224]		1	1585.71	100		High	High	0.001332	0.0005062	16.01
	FALSE	High	[R].DSQSASGEERPPEADGKK.[G]		0.00534384	0.00200592	1	1	1	P48634	P48634 [360-377]		1	1887.87		No Quan Values	High	High	0.001538	0.002632
	FALSE	High	[K].EAPPPVLLTPK.[A]		0.000450295	0.00148064	1	1	1	P48634	P48634 [1339-1349]		0	1161.69	100		High	High	0.001332	0.0001968	29.24
	FALSE	High	[K].EFDQLDQENDDGWAGAHEEVDYTEK.[L]		1.46524e-07	0.00148064	1	1	1	P48634	P48634 [314-338]		0	2940.21		No Quan Values	High	High	0.001332	4.386e-08
	FALSE	High	[K].FGAPDKR.[L]		0.0517316	0.00534262	1	1	1	P48634	P48634 [497-503]		1	790.421	100		High	High	0.003847	0.02899	11.99
	FALSE	High	[R].FPLEEPGPRPLPWPPGSDEVAK.[I]		3.09241e-06	0.00148064	1	1	3	P48634	P48634 [854-875]		0	2415.23	100		High	High	0.001332	1.071e-06	38.7
	FALSE	High	[K].GDGIGPTR.[Q]		0.00673672	0.00200592	1	1	1	P48634	P48634 [620-627]		0	772.395		No Quan Values	High	High	0.001538	0.003367
	FALSE	High	[K].GNDPNVSLVPK.[D]		0.00304816	0.00162574	1	1	1	P48634	P48634 [71-81]		0	1139.61	100		High	High	0.001379	0.001465	23.02
	FALSE	High	[K].GNSPNSEPPTPK.[T]		0.00264874	0.00162574	1	1	1	P48634	P48634 [378-389]		0	1224.59	100		High	High	0.001379	0.001265	13.98
	FALSE	High	[R].GPAGNWGPPGDYPDR.[G]		8.8599e-05	0.00148064	1	1	1	P48634	P48634 [418-432]		0	1555.69	100		High	High	0.001332	3.584e-05	26.33
	FALSE	High	[R].GPDELEGPDSK.[L]		0.000892769	0.00148064	1	1	1	P48634	P48634 [214-224]		0	1143.52		No Quan Values	High	High	0.001332	0.0004033
	FALSE	High	[R].GSETGSETHESDLAPSDKEAPTPK.[E]		1.16317e-06	0.00148064	1	1	1	P48634	P48634 [1105-1128]		1	2470.12	100		High	High	0.001332	3.859e-07	15.66
	FALSE	High	[R].HAPAMLR.[E]	1xOxidation [M5]	0.103421	0.00990358	1	1	1	P48634	P48634 [772-778]		0	811.424		No Quan Values	High	High	0.006841	0.06086
	FALSE	High	[K].LAWVGDVFTATPAEPRPLTSPLR.[Q]		2.3378e-05	0.00148064	1	1	2	P48634	P48634 [789-811]		0	2494.35	100		High	High	0.001332	8.911e-06	43.46
	FALSE	High	[R].LDQVIHSNPAGIQQALAQLSSR.[Q]		0.000209748	0.00148064	1	1	2	P48634	P48634 [1465-1486]		0	2346.25		No Quan Values	High	High	0.001332	8.862e-05
	FALSE	High	[R].LKAEPAAPPAAPSTPAPPPAVPK.[E]		1.01823e-05	0.00148064	1	1	2	P48634	P48634 [504-526]		1	2175.22	100		High	High	0.001332	3.733e-06	24.87
	FALSE	High	[K].LIPGPLSPVAR.[G]		1.80856e-05	0.00148064	1	1	3	P48634	P48634 [1213-1223]		0	1119.69	100		High	High	0.001332	6.798e-06	30.88
	FALSE	High	[R].LLQGRPPLDFYPPGVHPSGLVPR.[E]		6.05687e-06	0.00148064	1	1	4	P48634	P48634 [734-756]		0	2512.38	100		High	High	0.001332	2.164e-06	37.49
	FALSE	High	[R].LVEPVGRPSILK.[E]		0.00118251	0.00148064	1	1	1	P48634	P48634 [297-308]		0	1307.8	100		High	High	0.001332	0.0005437	23.68
	FALSE	High	[R].QPPSQGLGYPK.[Y]		0.0116486	0.00200592	1	1	1	P48634	P48634 [628-638]		0	1171.61		No Quan Values	High	High	0.001538	0.005978
	FALSE	High	[R].QQQEQLLK.[Q]		0.0108956	0.00200592	1	1	1	P48634	P48634 [650-657]		0	1014.56	100		High	High	0.001538	0.005558	15.61
	FALSE	High	[K].QSSSEISLAVER.[A]		0.000455833	0.00148064	1	1	2	P48634	P48634 [455-466]		0	1305.66	100		High	High	0.001332	0.0001993	23.62
	FALSE	High	[R].RMPPPANLPSLK.[SA]	1xOxidation [M2]	0.000310157	0.00148064	3	3	2	Q5JSZ5; Q9Y520; P48634	Q5JSZ5 [56-67]; Q9Y520 [53-64]; P48634 [55-66]		1	1336.74	100	Shared	High	High	0.001332	0.0001331	19.33
	FALSE	High	[K].RPPAAPENTPLVPSGVK.[S]		0.00382062	0.00162574	1	1	1	P48634	P48634 [124-140]		0	1729.96	100		High	High	0.001379	0.001847	22.14
	FALSE	High	[R].SDSGGSSSEPFDR.[H]		0.000461439	0.00148064	1	1	1	P48634	P48634 [759-771]		0	1327.54	100		High	High	0.001332	0.0002027	16.46
	FALSE	High	[R].SEGSEYEEIPK.[R]		0.00263261	0.00162574	1	1	1	P48634	P48634 [1089-1099]		0	1267.57		No Quan Values	High	High	0.001379	0.00125
	FALSE	High	[K].SLEIQKPAVAPR.[H]		0.000860631	0.00148064	1	1	1	P48634	P48634 [30-41]		0	1308.76	100		High	High	0.001332	0.0003876	19.35
	FALSE	High	[K].SPDLSNQNSDQANEEWETASESSDFTSER.[R]		3.13478e-05	0.00148064	1	1	1	P48634	P48634 [1306-1334]		0	3260.34		No Quan Values	High	High	0.001332	1.212e-05
	FALSE	High	[K].SSDASTAQPPESQPLPASQTPASNQPK.[R]		2.37778e-06	0.00148064	1	1	1	P48634	P48634 [97-123]		0	2721.3	100		High	High	0.001332	8.135e-07	22.21
	FALSE	High	[K].SWAQASVTHGAHGDGGR.[A]		0.00111924	0.00148064	1	1	1	P48634	P48634 [141-157]		0	1693.78		No Quan Values	High	High	0.001332	0.000512
	FALSE	High	[K].TAWAETSRPPETEPGPPAPKPPLPPPHR.[G]		4.26368e-08	0.00148064	1	1	1	P48634	P48634 [390-417]		0	3010.55	100		High	High	0.001332	1.205e-08	24.91
	FALSE	High	[R].WMMIPPYVDPR.[L]	1xOxidation [M]	0.00359439	0.00162574	1	1	2	P48634	P48634 [723-733]		0	1420.68		No Quan Values	High	High	0.001379	0.001737
	FALSE	High	[R].WMMIPPYVDPR.[L]	2xOxidation [M2; M3]	0.0384373	0.00416828	1	1	1	P48634	P48634 [723-733]		0	1436.67	100		High	High	0.002905	0.02115	32.7
	FALSE	High	[K].YSSLNLFDTYK.[G]		0.000141845	0.00148064	1	1	1	P48634	P48634 [17-27]		0	1350.66	100		High	High	0.001332	5.866e-05	35.65
FALSE	High	Master Protein	Q99613	Eukaryotic translation initiation factor 3 subunit C OS=Homo sapiens OX=9606 GN=EIF3C PE=1 SV=1	0	133.34	27	28	96	2	913	105.3	5.68	50.99	28	cell organization and biogenesis;protein metabolism;other metabolic processes;other biological processes	cytosol;translational apparatus;other cell component	translation activity;nucleic acid binding activity;other molecular function	Pf01399, Pf05470	8663	ENSG00000184110	EIF3C	A8K7Z0; B2RXG3; B4E1D5; H3BRV0; hsa:8663; O00215; Q99613; Q9BW98	Translation factors; nsp1 from SARS-CoV-2 inhibits translation initiation in the host cell	L13a-mediated translational silencing of Ceruloplasmin expression; Translation initiation complex formation; Formation of a pool of free 40S subunits; Formation of the ternary complex, and subsequently, the 43S complex; Ribosomal scanning and start codon recognition; GTP hydrolysis and joining of the 60S ribosomal subunit	8	29	100	1.9074e+08	High	1
	Checked	Confidence	Annotated Sequence	Modifications	Qvality PEP	Qvality q-value	# Protein Groups	# Proteins	# PSMs	Master Protein Accessions	Positions in Master Proteins	Modifications in Master Proteins	# Missed Cleavages	Theo. MH+ [Da]	Abundances (Scaled): F2: Sample	Quan Info	Found in Sample: F2: Sample	Confidence (by Search Engine): CHIMERYS Identification	Percolator q-Value (by Search Engine): CHIMERYS Identification	Percolator PEP (by Search Engine): CHIMERYS Identification	Top Apex RT [min]
	FALSE	High	[R].AKELLGQGLLLR.[S]		0.000712117	0.00148064	2	2	2	B5ME19; Q99613	B5ME19 [643-654]; Q99613 [642-653]		1	1310.82	100	Shared	High	High	0.001332	0.0003183	30.23
	FALSE	High	[K].APTTDEDKKAAEK.[K]		0.00122667	0.00148064	2	2	1	B5ME19; Q99613	B5ME19 [260-272]; Q99613 [260-272]		2	1403.7	100	Shared	High	High	0.001332	0.0005643	9.84
	FALSE	High	[K].DAHNALLDIQSSGR.[A]		4.05212e-05	0.00148064	2	2	1	B5ME19; Q99613	B5ME19 [629-642]; Q99613 [628-641]		0	1496.75	100	Shared	High	High	0.001332	1.585e-05	25.02
	FALSE	High	[R].DFESHITSYK.[Q]		0.000819573	0.00148064	2	2	1	B5ME19; Q99613	B5ME19 [151-160]; Q99613 [151-160]		0	1226.57	100	Shared	High	High	0.001332	0.0003703	20.45
	FALSE	High	[R].DLMLMSHLQDNIQHADPPVQILYNR.[T]	2xOxidation [M3; M5]	1.52203e-06	0.00148064	2	2	2	B5ME19; Q99613	B5ME19 [588-612]; Q99613 [587-611]		0	2993.46	100	Shared	High	High	0.001332	5.094e-07	37
	FALSE	High	[K].ELLGQGLLLR.[S]		0.00131195	0.00148064	2	2	3	B5ME19; Q99613	B5ME19 [645-654]; Q99613 [644-653]		0	1111.68	100	Shared	High	High	0.001332	0.0006062	38.73
	FALSE	High	[R].FEELTNLIR.[T]		0.00164475	0.00148064	2	2	9	B5ME19; Q99613	B5ME19 [57-65]; Q99613 [57-65]		0	1134.62	100	Shared	High	High	0.001332	0.000764	35.15
	FALSE	High	[K].GTEITHAVVIK.[K]		0.00010578	0.00148064	2	2	1	B5ME19; Q99613	B5ME19 [322-332]; Q99613 [321-331]		0	1167.67	100	Shared	High	High	0.001332	4.32e-05	18.32
	FALSE	High	[K].GTEITHAVVIKK.[L]		0.000537611	0.00148064	2	2	1	B5ME19; Q99613	B5ME19 [322-333]; Q99613 [321-332]		1	1295.77	100	Shared	High	High	0.001332	0.0002378	15.42
	FALSE	High	[K].KLNEILQAR.[G]		0.0544829	0.00534262	2	2	3	B5ME19; Q99613	B5ME19 [333-341]; Q99613 [332-340]		1	1084.65	100	Shared	High	High	0.00394	0.03058	17.91
	FALSE	High	[R].LDEEEEDNEGGEWER.[V]		0.000131011	0.00148064	1	1	4	Q99613	Q99613 [289-303]		0	1835.72	100		High	High	0.001332	5.425e-05	22.19
	FALSE	High	[K].LGSLVENNER.[V]		3.3232e-07	0.00148064	2	2	3	B5ME19; Q99613	B5ME19 [864-873]; Q99613 [863-872]		0	1130.58	100	Shared	High	High	0.001332	1.036e-07	17.57
	FALSE	High	[R].ILHTYYK.[F]		0.00243166	0.00148064	2	2	4	B5ME19; Q99613	B5ME19 [508-514]; Q99613 [507-513]		0	937.514	100	Shared	High	High	0.001332	0.001155	14.65
	FALSE	High	[K].LNEILQAR.[G]		0.00207456	0.00148064	2	2	7	B5ME19; Q99613	B5ME19 [334-341]; Q99613 [333-340]		0	956.552	100	Shared	High	High	0.001332	0.000976	21.09
	FALSE	High	[R].NQEQEKVER.[R]		0.00238751	0.00148064	2	2	1	B5ME19; Q99613	B5ME19 [660-668]; Q99613 [659-667]		1	1159.57	100	Shared	High	High	0.001332	0.001132	9.32
	FALSE	High	[K].QFHHQLR.[V]		0.0167565	0.00212832	2	2	1	B5ME19; Q99613	B5ME19 [714-720]; Q99613 [713-719]		0	965.506	100	Shared	High	High	0.001597	0.008747	12.19
	FALSE	High	[K].QGTYGGYFR.[D]		0.000743237	0.00148064	2	2	6	B5ME19; Q99613	B5ME19 [879-887]; Q99613 [878-886]		0	1048.48	100	Shared	High	High	0.001332	0.0003325	20.36
	FALSE	High	[R].QLTPPEGSSKSEQDQAENEGEDSAVLMER.[L]		6.85827e-09	0.00148064	2	2	1	B5ME19; Q99613	B5ME19 [523-551]; Q99613 [522-550]		1	3161.42	100	Shared	High	High	0.001332	1.779e-09	25.47
	FALSE	High	[R].QLTPPEGSSKSEQDQAENEGEDSAVLMER.[L]	1xOxidation [M27]	2.38911e-07	0.00148064	2	2	1	B5ME19; Q99613	B5ME19 [523-551]; Q99613 [522-550]		1	3177.41	100	Shared	High	High	0.001332	7.338e-08	23.01
	FALSE	High	[R].QPLLGPPESMR.[E]		0.00308561	0.00162574	2	2	1	B5ME19; Q99613	B5ME19 [725-735]; Q99613 [724-734]		0	1224.64	100	Shared	High	High	0.001379	0.001483	26.82
	FALSE	High	[R].QPLLGPPESMR.[E]	1xOxidation [M10]	0.000887331	0.00148064	2	2	1	B5ME19; Q99613	B5ME19 [725-735]; Q99613 [724-734]		0	1240.64	100	Shared	High	High	0.001332	0.0004018	22.31
	FALSE	High	[R].QPLLGPPESMREHVVAASK.[A]		0.00875326	0.00200592	2	2	1	B5ME19; Q99613	B5ME19 [725-743]; Q99613 [724-742]		1	2046.08	100	Shared	High	High	0.001538	0.004409	24.11
	FALSE	High	[R].QPLLGPPESMREHVVAASK.[A]	1xOxidation [M10]	0.00377427	0.00162574	2	2	1	B5ME19; Q99613	B5ME19 [725-743]; Q99613 [724-742]		1	2062.07	100	Shared	High	High	0.001379	0.001831	18.84
	FALSE	High	[K].RFEELTNLIR.[T]		0.00614822	0.00200592	2	2	2	B5ME19; Q99613	B5ME19 [56-65]; Q99613 [56-65]		1	1290.72		No Quan Values	High	High	0.001538	0.003052
	FALSE	High	[K].RLDEEEEDNEGGEWER.[V]		9.27775e-07	0.00148064	1	1	2	Q99613	Q99613 [288-303]		1	1991.82	100		High	High	0.001332	3.03e-07	18.83
	FALSE	High	[K].SEQDQAENEGEDSAVLMER.[L]		3.13478e-05	0.00148064	2	2	1	B5ME19; Q99613	B5ME19 [533-551]; Q99613 [532-550]		0	2136.9	100	Shared	High	High	0.001332	1.211e-05	25.51
	FALSE	High	[K].SEQDQAENEGEDSAVLMER.[L]	1xOxidation [M17]	6.39934e-06	0.00148064	2	2	20	B5ME19; Q99613	B5ME19 [533-551]; Q99613 [532-550]		0	2152.89	100	Shared	High	High	0.001332	2.301e-06	21.67
	FALSE	High	[K].SIVDKEGVPR.[F]		0.00152847	0.00148064	2	2	2	B5ME19; Q99613	B5ME19 [95-104]; Q99613 [95-104]		1	1099.61	100	Shared	High	High	0.001332	0.0007071	15.67
	FALSE	High	[R].TEPTAQQNLALQLAEK.[L]		0.000119534	0.00148064	2	2	1	B5ME19; Q99613	B5ME19 [848-863]; Q99613 [847-862]		0	1754.93	100	Shared	High	High	0.001332	4.912e-05	30.18
	FALSE	High	[K].VWDLFPEADK.[V]		0.000396056	0.00148064	2	2	6	B5ME19; Q99613	B5ME19 [766-775]; Q99613 [765-774]		0	1219.6	100	Shared	High	High	0.001332	0.0001729	39.87
	FALSE	High	[K].VWDLFPEADKVR.[T]		8.8599e-05	0.00148064	2	2	5	B5ME19; Q99613	B5ME19 [766-777]; Q99613 [765-776]		1	1474.77	100	Shared	High	High	0.001332	3.598e-05	35.23
	FALSE	High	[K].YNRDFESHITSYK.[Q]		0.000370304	0.00148064	2	2	1	B5ME19; Q99613	B5ME19 [148-160]; Q99613 [148-160]		1	1659.78	100	Shared	High	High	0.001332	0.0001606	18.14
FALSE	High	Master Protein	P55884	Eukaryotic translation initiation factor 3 subunit B OS=Homo sapiens OX=9606 GN=EIF3B PE=1 SV=3	0	128.964	34	29	67	29	814	92.4	5	36.71	29	cell organization and biogenesis;protein metabolism;other metabolic processes;other biological processes	cytosol;translational apparatus;other cell component	nucleic acid binding activity;other molecular function	Pf00076, Pf08662	8662	ENSG00000106263	EIF3B	A4D208; hsa:8662; P55884; Q2NL77; Q9UMF9	Translation factors; nsp1 from SARS-CoV-2 inhibits translation initiation in the host cell	L13a-mediated translational silencing of Ceruloplasmin expression; Translation initiation complex formation; Formation of a pool of free 40S subunits; Formation of the ternary complex, and subsequently, the 43S complex; Ribosomal scanning and start codon recognition; GTP hydrolysis and joining of the 60S ribosomal subunit	8	0	100	4.92544e+07	High	1
	Checked	Confidence	Annotated Sequence	Modifications	Qvality PEP	Qvality q-value	# Protein Groups	# Proteins	# PSMs	Master Protein Accessions	Positions in Master Proteins	Modifications in Master Proteins	# Missed Cleavages	Theo. MH+ [Da]	Abundances (Scaled): F2: Sample	Quan Info	Found in Sample: F2: Sample	Confidence (by Search Engine): CHIMERYS Identification	Percolator q-Value (by Search Engine): CHIMERYS Identification	Percolator PEP (by Search Engine): CHIMERYS Identification	Top Apex RT [min]
	FALSE	High	[R].AQAVSEDAGGNEGR.[A]		1.02795e-07	0.00148064	1	1	2	P55884	P55884 [121-134]		0	1360.61	100		High	High	0.001332	3.029e-08	13.56
	FALSE	High	[R].ARWTETYVR.[W]		0.00131999	0.00148064	1	1	1	P55884	P55884 [333-341]		1	1181.61	100		High	High	0.001332	0.0006102	17.37
	FALSE	High	[K].DPVSIEER.[A]		0.0364549	0.00355031	1	1	1	P55884	P55884 [325-332]		0	944.468		No Quan Values	High	High	0.002504	0.01992
	FALSE	High	[R].DQYSVIFESGDR.[T]		0.000949021	0.00148064	1	1	1	P55884	P55884 [304-315]		0	1415.64	100		High	High	0.001332	0.0004316	34.41
	FALSE	High	[K].DRPQEADGIDSVIVVDNVPQVGPDR.[L]		9.49445e-08	0.00148064	1	1	1	P55884	P55884 [175-199]		0	2690.34	100		High	High	0.001332	2.788e-08	38.85
	FALSE	High	[K].DRPQEADGIDSVIVVDNVPQVGPDRLEK.[L]		2.39236e-06	0.00148064	1	1	3	P55884	P55884 [175-202]		1	3060.56	100		High	High	0.001332	8.21e-07	36.71
	FALSE	High	[R].EKQVPVDVVEMK.[E]		0.0111637	0.00200592	1	1	1	P55884	P55884 [551-562]		1	1400.75		No Quan Values	High	High	0.001538	0.005689
	FALSE	High	[K].FAVLHGEAPR.[I]		5.97515e-07	0.00148064	1	1	4	P55884	P55884 [577-586]		0	1096.59	100		High	High	0.001332	1.914e-07	17.77
	FALSE	High	[R].GIALWGGEK.[F]		0.00149157	0.00148064	1	1	4	P55884	P55884 [356-364]		0	930.504	100		High	High	0.001332	0.0006894	27.84
	FALSE	High	[R].GIALWGGEKFK.[Q]		0.00461619	0.00200592	1	1	2	P55884	P55884 [356-366]		1	1205.67	100		High	High	0.001538	0.002259	27.22
	FALSE	High	[K].GYIFLEYASPAHAVDAVK.[N]		3.73744e-06	0.00148064	1	1	2	P55884	P55884 [231-248]		0	1951	100		High	High	0.001332	1.306e-06	37.42
	FALSE	High	[K].LDKQHTFR.[V]		0.00484704	0.00200592	1	1	1	P55884	P55884 [255-262]		1	1044.56	100		High	High	0.001538	0.002373	12.1
	FALSE	High	[K].IFEQKDR.[L]		0.0233359	0.0023017	1	1	1	P55884	P55884 [730-736]		1	935.495	100		High	High	0.001694	0.01243	13.1
	FALSE	High	[K].LKNVIHK.[I]		4.3339e-05	0.00148064	1	1	2	P55884	P55884 [203-209]		1	851.546	100		High	High	0.001332	1.706e-05	12.07
	FALSE	High	[R].ISVSFYHVKNNGK.[I]		0.00665513	0.00200592	1	1	1	P55884	P55884 [587-599]		1	1492.79		No Quan Values	High	High	0.001538	0.003313
	FALSE	High	[K].ITNDFYPEEDGK.[T]		0.000241407	0.00148064	1	1	4	P55884	P55884 [217-228]		0	1427.63	100		High	High	0.001332	0.0001027	24.26
	FALSE	High	[K].ITNDFYPEEDGKTK.[G]		4.9576e-05	0.00148064	1	1	3	P55884	P55884 [217-230]		1	1656.78	100		High	High	0.001332	1.953e-05	19.03
	FALSE	High	[K].MAQELYMEQK.[N]	1xOxidation [M1]	0.000954837	0.00148064	1	1	1	P55884	P55884 [763-772]		0	1286.58	100		High	High	0.001332	0.000433	18.45
	FALSE	High	[K].MAQELYMEQK.[N]	2xOxidation [M1; M7]	0.000194915	0.00148064	1	1	1	P55884	P55884 [763-772]		0	1302.57	100		High	High	0.001332	8.198e-05	15.55
	FALSE	High	[R].MTLDTLSIYETPSMGLLDKK.[S]		6.16894e-06	0.00148064	1	1	1	P55884	P55884 [441-460]		1	2256.15		No Quan Values	High	High	0.001332	2.205e-06
	FALSE	High	[R].MTLDTLSIYETPSMGLLDKK.[S]	1xOxidation [M]	1.9199e-06	0.00148064	1	1	3	P55884	P55884 [441-460]		1	2272.15	100		High	High	0.001332	6.491e-07	38.82
	FALSE	High	[R].MTLDTLSIYETPSMGLLDKK.[S]	2xOxidation [M1; M14]	2.06883e-05	0.00148064	1	1	1	P55884	P55884 [441-460]		1	2288.14	100		High	High	0.001332	7.828e-06	35.84
	FALSE	High	[K].NADGYKLDK.[Q]		0.00481757	0.00200592	1	1	3	P55884	P55884 [249-257]		1	1023.51	100		High	High	0.001538	0.002363	13.55
	FALSE	High	[K].NADGYKLDKQHTFR.[V]		0.052634	0.00534262	1	1	1	P55884	P55884 [249-262]		2	1692.85	100		High	High	0.00394	0.02956	15.28
	FALSE	High	[K].QVPVDVVEMK.[E]	1xOxidation [M9]	0.000914858	0.00148064	1	1	2	P55884	P55884 [553-562]		0	1159.6	100		High	High	0.001332	0.0004154	22.77
	FALSE	High	[R].TMMEDFRK.[Y]		0.00148248	0.00148064	1	1	1	P55884	P55884 [752-759]		1	1057.48	100		High	High	0.001332	0.000686	16.89
	FALSE	High	[R].TMMEDFRK.[Y]	1xOxidation [M]	0.00653457	0.00200592	1	1	4	P55884	P55884 [752-759]		1	1073.48	100		High	High	0.001538	0.003255	13.93
	FALSE	High	[R].TSIFWNDVK.[D]		0.00109222	0.00148064	1	1	3	P55884	P55884 [316-324]		0	1109.56	100		High	High	0.001332	0.0004974	31.1
	FALSE	High	[R].VNLFTDFDK.[Y]		0.00464444	0.00200592	1	1	1	P55884	P55884 [263-271]		0	1098.55	100		High	High	0.001538	0.002278	35.38
	FALSE	High	[R].VTLMQLPTR.[Q]		0.001015	0.00148064	1	1	2	P55884	P55884 [493-501]		0	1058.6	100		High	High	0.001332	0.0004611	30.07
	FALSE	High	[R].VTLMQLPTR.[Q]	1xOxidation [M4]	0.00870015	0.00200592	1	1	1	P55884	P55884 [493-501]		0	1074.6		No Quan Values	High	High	0.001538	0.004384
	FALSE	High	[K].WSHDGKFFAR.[M]		0.0137223	0.00212832	1	1	2	P55884	P55884 [431-440]		1	1250.61	100		High	High	0.001597	0.007104	18.55
	FALSE	High	[K].YMTISDEWDIPEK.[Q]	1xOxidation [M2]	0.00283279	0.00162574	1	1	1	P55884	P55884 [272-284]		0	1642.73		No Quan Values	High	High	0.001379	0.00135
	FALSE	High	[R].YVVTSVSWWSHK.[V]		0.000170391	0.00148064	1	1	5	P55884	P55884 [665-676]		0	1478.74	100		High	High	0.001332	7.124e-05	29.97
FALSE	High	Master Protein	P78527	DNA-dependent protein kinase catalytic subunit OS=Homo sapiens OX=9606 GN=PRKDC PE=1 SV=3	0	128.192	11	43	66	43	4128	468.8	7.12	32.19	43	cell cycle OR cell proliferation;cell organization and biogenesis;protein metabolism;DNA metabolism;RNA metabolism OR transcription;other metabolic processes;stress response;developmental processes;signal transduction;other biological processes	cytosol;nucleus;other cell component	nucleic acid binding activity;kinase activity;other molecular function	Pf00454, Pf02259, Pf02260, Pf08163, Pf19704, Pf20502	5591	ENSG00000253729	PRKDC	hsa:5591; P78527; P78528; Q13327; Q13337; Q14175; Q59H99; Q7Z611; Q96SE6; Q9UME3	miRNA regulation of DNA damage response; Cell cycle; Retinoblastoma gene in cancer; Fas ligand pathway and stress induction of heat shock proteins; Pathways affected in adenoid cystic carcinoma; ATM signaling in development and disease ; Non-homologous end joining; Osteoblast differentiation and related diseases; DNA repair pathways, full network; DNA damage response	E3 ubiquitin ligases ubiquitinate target proteins; Nonhomologous End-Joining (NHEJ); Cytosolic sensors of pathogen-associated DNA ; IRF3-mediated induction of type I IFN	14	0	100	8.40094e+06	High	1
	Checked	Confidence	Annotated Sequence	Modifications	Qvality PEP	Qvality q-value	# Protein Groups	# Proteins	# PSMs	Master Protein Accessions	Positions in Master Proteins	Modifications in Master Proteins	# Missed Cleavages	Theo. MH+ [Da]	Abundances (Scaled): F2: Sample	Quan Info	Found in Sample: F2: Sample	Confidence (by Search Engine): CHIMERYS Identification	Percolator q-Value (by Search Engine): CHIMERYS Identification	Percolator PEP (by Search Engine): CHIMERYS Identification	Top Apex RT [min]
	FALSE	High	[K].AALSALESFLK.[Q]		0.00256908	0.00162574	1	1	1	P78527	P78527 [311-321]		0	1149.65	100		High	High	0.001379	0.001222	42.43
	FALSE	High	[R].AFLGELK.[T]		0.00384401	0.00162574	1	1	5	P78527	P78527 [199-205]		0	777.451		No Quan Values	High	High	0.001379	0.001862
	FALSE	High	[K].AIRPQIDLK.[R]		0.010191	0.00200592	1	1	1	P78527	P78527 [255-263]		0	1053.64		No Quan Values	High	High	0.001538	0.005184
	FALSE	High	[K].APGLGAFR.[R]		0.0393508	0.00416828	1	1	1	P78527	P78527 [3622-3629]		0	788.441		No Quan Values	High	High	0.002905	0.02163
	FALSE	High	[R].AYVPALQMAFK.[L]		0.0442338	0.00458992	1	1	1	P78527	P78527 [747-757]		0	1238.66	100		High	High	0.003182	0.02455	37.05
	FALSE	High	[R].AYVPALQMAFK.[L]	1xOxidation [M8]	0.000180027	0.00148064	1	1	1	P78527	P78527 [747-757]		0	1254.66	100		High	High	0.001332	7.561e-05	31.67
	FALSE	High	[R].DLPSWMK.[F]	1xOxidation [M6]	0.0953752	0.00914183	1	1	1	P78527	P78527 [2121-2127]		0	892.423		No Quan Values	High	High	0.006487	0.05585
	FALSE	High	[R].DPESETDNDSQEIFK.[L]		0.000881925	0.00148064	1	1	1	P78527	P78527 [2486-2500]		0	1753.74		No Quan Values	High	High	0.001332	0.0003993
	FALSE	High	[R].DQNILLGTTYR.[I]		0.00165483	0.00148064	1	1	2	P78527	P78527 [3325-3335]		0	1293.68	100		High	High	0.001332	0.0007733	32.62
	FALSE	High	[R].EHPFLVK.[G]		0.0452765	0.00478447	1	1	1	P78527	P78527 [3747-3753]		0	869.488		No Quan Values	High	High	0.003451	0.02517
	FALSE	High	[R].FMNAVFFLLPK.[F]	1xOxidation [M2]	0.00571454	0.00200592	1	1	1	P78527	P78527 [2378-2388]		0	1342.72	100		High	High	0.001538	0.002825	46.33
	FALSE	High	[K].FVPLLPGNR.[S]		0.00729195	0.00200592	1	1	4	P78527	P78527 [1194-1202]		0	1012.59	100		High	High	0.001538	0.003641	31.55
	FALSE	High	[K].GGSWIQEINVAEK.[N]		0.000926107	0.00148064	1	1	1	P78527	P78527 [4024-4036]		0	1430.73		No Quan Values	High	High	0.001332	0.0004197
	FALSE	High	[R].GIFTSEIGTK.[Q]		0.00258481	0.00162574	1	1	1	P78527	P78527 [2941-2950]		0	1052.56	100		High	High	0.001379	0.001234	26.17
	FALSE	High	[R].HGDLPDIQIK.[H]		0.000186752	0.00148064	1	1	1	P78527	P78527 [2777-2786]		0	1135.61		No Quan Values	High	High	0.001332	7.873e-05
	FALSE	High	[K].HSSLITPLQAVAQR.[D]		0.000258196	0.00148064	1	1	3	P78527	P78527 [2787-2800]		0	1520.85	100		High	High	0.001332	0.0001103	28.27
	FALSE	High	[R].KFIQTFGK.[E]		0.00164475	0.00148064	1	1	1	P78527	P78527 [3631-3638]		1	968.556	100		High	High	0.001332	0.0007656	17.31
	FALSE	High	[K].LATTILQHWK.[K]		0.0012192	0.00148064	1	1	3	P78527	P78527 [1618-1627]		0	1210.69	100		High	High	0.001332	0.0005609	25.44
	FALSE	High	[K].LATTILQHWKK.[C]		0.00982584	0.00200592	1	1	3	P78527	P78527 [1618-1628]		1	1338.79	100		High	High	0.001538	0.005002	21.91
	FALSE	High	[R].LGASLAFNNIYR.[E]		6.29199e-05	0.00148064	1	1	2	P78527	P78527 [1076-1087]		0	1338.72	100		High	High	0.001332	2.51e-05	33.81
	FALSE	High	[R].LGLPGDEVDNKVK.[G]		0.00162477	0.00148064	1	1	1	P78527	P78527 [2705-2717]		1	1383.75	100		High	High	0.001332	0.0007566	21.37
	FALSE	High	[K].LGNPIVPLNIR.[L]		0.0105055	0.00200592	1	1	1	P78527	P78527 [2133-2143]		0	1205.74		No Quan Values	High	High	0.001538	0.005367
	FALSE	High	[R].LLALNSLYSPK.[I]		5.84705e-05	0.00148064	1	1	2	P78527	P78527 [2539-2549]		0	1218.71	100		High	High	0.001332	2.328e-05	34.95
	FALSE	High	[K].ILDVMYSR.[L]	1xOxidation [M5]	0.00346513	0.00162574	1	1	1	P78527	P78527 [1876-1883]		0	1012.51	100		High	High	0.001379	0.001675	23.05
	FALSE	High	[R].ILELSGSSSEDSEK.[V]		0.00068648	0.00148064	1	1	1	P78527	P78527 [3359-3372]		0	1480.7		No Quan Values	High	High	0.001332	0.0003063
	FALSE	High	[R].LLNFLMK.[H]	1xOxidation [M6]	0.0152108	0.00212832	1	1	1	P78527	P78527 [2215-2221]		0	894.512	100		High	High	0.001597	0.007925	31.7
	FALSE	High	[R].LLNTWTNR.[Y]		0.0748444	0.00724348	1	1	1	P78527	P78527 [3160-3167]		0	1017.55		No Quan Values	High	High	0.005156	0.04311
	FALSE	High	[R].LLPAELPAKR.[V]		0.0360278	0.00355031	1	1	1	P78527	P78527 [2900-2909]		1	1107.69		No Quan Values	High	High	0.002504	0.01968
	FALSE	High	[K].LNESTFDTQITK.[K]		0.000876553	0.00148064	1	1	1	P78527	P78527 [1858-1869]		0	1396.7	100		High	High	0.001332	0.0003952	24.92
	FALSE	High	[R].LPLISGFYK.[L]		0.00125702	0.00148064	1	1	1	P78527	P78527 [660-668]		0	1037.6	100		High	High	0.001332	0.000579	36.77
	FALSE	High	[K].LSLMYAR.[K]	1xOxidation [M4]	0.0110289	0.00200592	1	1	2	P78527	P78527 [2739-2745]		0	869.455		No Quan Values	High	High	0.001538	0.005639
	FALSE	High	[K].LVINTEEVFRPYAK.[H]		0.000113137	0.00148064	1	1	1	P78527	P78527 [2149-2162]		0	1678.92	100		High	High	0.001332	4.637e-05	32.29
	FALSE	High	[K].MKQDAQVVLYR.[S]	1xOxidation [M1]	0.00475915	0.00200592	1	1	1	P78527	P78527 [2763-2773]		1	1366.71		No Quan Values	High	High	0.001538	0.002333
	FALSE	High	[R].MSTSPEAFLALR.[S]		0.00227364	0.00148064	1	1	1	P78527	P78527 [3890-3901]		0	1322.68	100		High	High	0.001332	0.001079	37.21
	FALSE	High	[R].MSTSPEAFLALR.[S]	1xOxidation [M1]	0.000871213	0.00148064	1	1	2	P78527	P78527 [3890-3901]		0	1338.67		No Quan Values	High	High	0.001332	0.0003941
	FALSE	High	[R].NELEIPGQYDGR.[G]		0.00308561	0.00162574	1	1	1	P78527	P78527 [3697-3708]		0	1390.66	100		High	High	0.001379	0.001485	27.72
	FALSE	High	[R].NFWSHETR.[L]		0.00431657	0.00194857	1	1	1	P78527	P78527 [2523-2530]		0	1076.49	100		High	High	0.001538	0.002105	16.13
	FALSE	High	[K].QITQSALLAEAR.[S]		0.000881925	0.00148064	1	1	1	P78527	P78527 [2951-2962]		0	1300.72	100		High	High	0.001332	0.000398	25.83
	FALSE	High	[K].SMEEDPQTSR.[E]	1xOxidation [M2]	0.0455407	0.00478447	1	1	1	P78527	P78527 [237-246]		0	1195.49	100		High	High	0.003451	0.02534	11.9
	FALSE	High	[R].STVLTPMFVETQASQGTLQTR.[T]	1xOxidation [M7]	0.00116104	0.00148064	1	1	2	P78527	P78527 [2599-2619]		0	2311.16		No Quan Values	High	High	0.001332	0.000533
	FALSE	High	[R].TYSVVPMTSR.[L]		0.0458064	0.00478447	1	1	1	P78527	P78527 [3790-3799]		0	1140.57		No Quan Values	High	High	0.003451	0.02548
	FALSE	High	[R].TYSVVPMTSR.[L]	1xOxidation [M7]	0.00332017	0.00162574	1	1	2	P78527	P78527 [3790-3799]		0	1156.57	100		High	High	0.001379	0.0016	19.44
	FALSE	High	[K].VIAGLYQR.[A]		0.0102531	0.00200592	1	1	1	P78527	P78527 [3373-3380]		0	919.536	100		High	High	0.001538	0.005233	20.86
	FALSE	High	[K].VPADLLKR.[A]		0.0150278	0.00212832	1	1	1	P78527	P78527 [3878-3885]		1	911.567		No Quan Values	High	High	0.001597	0.007792
	FALSE	High	[R].VTELALTASDR.[Q]		0.00283279	0.00162574	1	1	1	P78527	P78527 [914-924]		0	1175.63	100		High	High	0.001379	0.00135	23.82
	FALSE	High	[K].YFEGVSPK.[S]		0.0316331	0.00340214	1	1	1	P78527	P78527 [682-689]		0	926.462	100		High	High	0.002416	0.01717	19.66
FALSE	High	Master Protein	Q01082	Spectrin beta chain, non-erythrocytic 1 OS=Homo sapiens OX=9606 GN=SPTBN1 PE=1 SV=2	0	127.89	20	41	53	39	2364	274.4	5.57	22.27	41	cell cycle OR cell proliferation;cell organization and biogenesis;transport;developmental processes;other biological processes	plasma membrane;other membranes;cytosol;cytoskeleton;nucleus;other cell component	cytoskeletal activity;other molecular function	Pf00169, Pf00307, Pf00435	6711	ENSG00000115306	SPTBN1	B2RP63; hsa:6711; O60837; Q01082; Q16057; Q53R99; Q59ER3; Q8IX99	Sudden infant death syndrome (SIDS) susceptibility pathways	COPI-mediated anterograde transport; RAF/MAP kinase cascade; NCAM signaling for neurite out-growth; Interaction between L1 and Ankyrins; Signaling by FLT3 fusion proteins; Sensory processing of sound by inner hair cells of the cochlea; Sensory processing of sound by outer hair cells of the cochlea; RHOV GTPase cycle; RHOU GTPase cycle; Nephrin family interactions	11	1	100	3.80126e+06	High	1
	Checked	Confidence	Annotated Sequence	Modifications	Qvality PEP	Qvality q-value	# Protein Groups	# Proteins	# PSMs	Master Protein Accessions	Positions in Master Proteins	Modifications in Master Proteins	# Missed Cleavages	Theo. MH+ [Da]	Abundances (Scaled): F2: Sample	Quan Info	Found in Sample: F2: Sample	Confidence (by Search Engine): CHIMERYS Identification	Percolator q-Value (by Search Engine): CHIMERYS Identification	Percolator PEP (by Search Engine): CHIMERYS Identification	Top Apex RT [min]
	FALSE	High	[R].ALVADSHPESER.[I]		0.00186991	0.00148064	1	1	1	Q01082	Q01082 [1657-1668]		0	1310.63	100		High	High	0.001332	0.0008741	14.07
	FALSE	High	[R].AQTLPTSVVTITSESSPGKR.[E]		3.7834e-06	0.00148064	1	1	2	Q01082	Q01082 [2326-2345]		1	2059.1	100		High	High	0.001332	1.32e-06	26.83
	FALSE	High	[R].DGMAFNALIHK.[H]	1xOxidation [M3]	0.0621392	0.00590566	1	1	1	Q01082	Q01082 [204-214]		0	1232.61		No Quan Values	High	High	0.004292	0.03523
	FALSE	High	[K].DLTSVNILLK.[K]		0.0190211	0.0023017	1	2	1	Q01082	Q01082 [1411-1420]		0	1115.67		No Quan Values	High	High	0.001694	0.009998
	FALSE	High	[R].DQNTVETLQR.[M]		0.00167517	0.00148064	1	1	1	Q01082	Q01082 [1835-1844]		0	1203.6		No Quan Values	High	High	0.001332	0.0007831
	FALSE	High	[R].DTGNIGQER.[V]		0.014404	0.00212832	1	1	1	Q01082	Q01082 [1746-1754]		0	989.465		No Quan Values	High	High	0.001597	0.007456
	FALSE	High	[R].DVEDEILWVGER.[M]		0.00159526	0.00148064	1	1	3	Q01082	Q01082 [1493-1504]		0	1459.71	100		High	High	0.001332	0.0007411	44.78
	FALSE	High	[R].ELEAENYHDIKR.[I]		0.00592743	0.00200592	1	1	1	Q01082	Q01082 [487-498]		1	1516.74		No Quan Values	High	High	0.001538	0.002926
	FALSE	High	[R].EIGQSVDEVEK.[L]		0.00120439	0.00148064	1	1	1	Q01082	Q01082 [2044-2054]		0	1232.6	100		High	High	0.001332	0.0005519	18.55
	FALSE	High	[R].EQWANLEQLSAIR.[K]		0.000197312	0.00148064	1	1	1	Q01082	Q01082 [724-736]		0	1557.8	100		High	High	0.001332	8.308e-05	38.55
	FALSE	High	[R].ETASELLMR.[L]	1xOxidation [M8]	0.00496675	0.00200592	1	1	1	Q01082	Q01082 [1262-1270]		0	1065.52		No Quan Values	High	High	0.001538	0.002445
	FALSE	High	[R].ETWLSENQR.[L]		0.014404	0.00212832	2	3	1	P11277; Q01082	P11277 [435-443]; Q01082 [435-443]		0	1162.55	100	Shared	High	High	0.001597	0.00746	20.75
	FALSE	High	[R].EVDDLEQWIAER.[E]		0.000990493	0.00148064	1	1	2	Q01082	Q01082 [1706-1717]		0	1502.71	100		High	High	0.001332	0.0004492	41.34
	FALSE	High	[K].FANSLVGVQQQLQAFNTYR.[T]		1.80856e-05	0.00148064	1	1	2	Q01082	Q01082 [330-348]		0	2184.12	100		High	High	0.001332	6.825e-06	42.2
	FALSE	High	[K].FMELLEPLNER.[K]		0.000720873	0.00148064	1	1	2	Q01082	Q01082 [1467-1477]		0	1390.7		No Quan Values	High	High	0.001332	0.0003237
	FALSE	High	[K].FMELLEPLNER.[K]	1xOxidation [M2]	0.00123419	0.00148064	1	1	1	Q01082	Q01082 [1467-1477]		0	1406.7		No Quan Values	High	High	0.001332	0.0005661
	FALSE	High	[K].FMELLEPLNERK.[H]	1xOxidation [M2]	0.000790069	0.00148064	1	1	1	Q01082	Q01082 [1467-1478]		1	1534.79	100		High	High	0.001332	0.000356	27.1
	FALSE	High	[R].FQIQDISVETEDNKEK.[K]		5.95524e-05	0.00148064	1	2	1	Q01082	Q01082 [157-172]		1	1922.93		No Quan Values	High	High	0.001332	2.377e-05
	FALSE	High	[K].HLLGVEDLLQK.[H]		0.000703466	0.00148064	1	1	1	Q01082	Q01082 [559-569]		0	1264.73	100		High	High	0.001332	0.000314	34.25
	FALSE	High	[K].LLEVLSGER.[L]		0.000544223	0.00148064	1	1	2	Q01082	Q01082 [91-99]		0	1015.58	100		High	High	0.001332	0.000241	29.19
	FALSE	High	[K].LLEVLSGERLPKPTK.[G]		0.0123029	0.00200592	1	1	2	Q01082	Q01082 [91-105]		1	1680.01	100		High	High	0.001538	0.006311	26.71
	FALSE	High	[R].LILEVHQFSR.[D]		0.00127248	0.00148064	1	1	1	Q01082	Q01082 [2015-2024]		0	1241.7	100		High	High	0.001332	0.0005871	26.05
	FALSE	High	[R].LQAAYAGDKADDIQKR.[E]		0.00263261	0.00162574	1	1	1	Q01082	Q01082 [1870-1885]		2	1762.91		No Quan Values	High	High	0.001379	0.001257
	FALSE	High	[R].LQALDTGWNELHK.[M]		0.00252243	0.00162574	1	1	1	Q01082	Q01082 [1144-1156]		0	1524.78		No Quan Values	High	High	0.001332	0.001199
	FALSE	High	[R].LSGIEER.[Y]		0.0603953	0.00570553	1	1	1	Q01082	Q01082 [824-830]		0	803.426		No Quan Values	High	High	0.004164	0.03423
	FALSE	High	[R].ITDLYTDLR.[D]		0.00389122	0.00162574	1	1	2	Q01082	Q01082 [75-83]		0	1109.58		No Quan Values	High	High	0.001379	0.001886
	FALSE	High	[R].LTTLELLEVR.[R]		7.69803e-05	0.00148064	1	1	1	Q01082	Q01082 [2079-2088]		0	1186.7	100		High	High	0.001332	3.11e-05	39.25
	FALSE	High	[R].LVSDGNINSDR.[I]		0.00527907	0.00200592	1	1	2	Q01082	Q01082 [1235-1245]		0	1189.58		No Quan Values	High	High	0.001538	0.002594
	FALSE	High	[K].MWEVLESTTQTK.[A]	1xOxidation [M1]	0.000855388	0.00148064	1	1	1	Q01082	Q01082 [1361-1372]		0	1468.7		No Quan Values	High	High	0.001332	0.0003871
	FALSE	High	[K].NEIDNYEEDYQK.[M]		0.0923124	0.00897629	1	1	1	Q01082	Q01082 [1109-1120]		0	1559.65		No Quan Values	High	High	0.006385	0.05399
	FALSE	High	[K].QALQDTLALYK.[M]		0.000212328	0.00148064	1	1	1	Q01082	Q01082 [843-853]		0	1263.69	100		High	High	0.001332	8.966e-05	31.61
	FALSE	High	[R].QIEAQEKPR.[D]		0.0499696	0.00518328	1	1	1	Q01082	Q01082 [1933-1941]		0	1098.59		No Quan Values	High	High	0.003847	0.02792
	FALSE	High	[K].SAATWDER.[F]		0.0614362	0.00590566	1	1	1	Q01082	Q01082 [2065-2072]		0	935.422		No Quan Values	High	High	0.004292	0.03473
	FALSE	High	[R].SQNIVTDSSSLSAEAIR.[Q]		0.0541706	0.00534262	1	1	1	Q01082	Q01082 [1548-1564]		0	1777.89		No Quan Values	High	High	0.00394	0.03044
	FALSE	High	[K].TALPAQSAATLPAR.[T]		0.000391244	0.00148064	1	1	1	Q01082	Q01082 [2178-2191]		0	1367.76	100		High	High	0.001332	0.0001702	23.85
	FALSE	High	[R].TQILAASYELHK.[F]		0.00336096	0.00162574	1	1	1	Q01082	Q01082 [1798-1809]		0	1373.74		No Quan Values	High	High	0.001379	0.001618
	FALSE	High	[K].VLDNAIETEK.[M]		0.00327987	0.00162574	1	1	1	Q01082	Q01082 [293-302]		0	1131.59		No Quan Values	High	High	0.001379	0.001577
	FALSE	High	[K].VIESTQDLGNDLAGVMALQR.[K]	1xOxidation [M16]	0.000450295	0.00148064	1	1	1	Q01082	Q01082 [977-996]		0	2146.08		No Quan Values	High	High	0.001332	0.0001978
	FALSE	High	[K].VLVLSQDYGK.[H]		0.000148046	0.00148064	1	1	2	Q01082	Q01082 [549-558]		0	1121.62	100		High	High	0.001332	6.17e-05	25.37
	FALSE	High	[R].WDVDDWDNENSSAR.[L]		0.000600125	0.00148064	1	1	1	Q01082	Q01082 [25-38]		0	1708.68		No Quan Values	High	High	0.001332	0.0002669
	FALSE	High	[K].WVNSHLAR.[V]		0.00290283	0.00162574	2	4	1	P11277; Q01082	P11277 [63-70]; Q01082 [63-70]		0	982.522		No Quan Values	High	High	0.001379	0.001386
	FALSE	High	[R].YKEVAELTR.[L]		0.00537653	0.00200592	1	1	1	Q01082	Q01082 [831-839]		1	1108.6	100		High	High	0.001538	0.002641	15.93
FALSE	High	Master Protein	B5ME19	Eukaryotic translation initiation factor 3 subunit C-like protein OS=Homo sapiens OX=9606 GN=EIF3CL PE=1 SV=1	0	126.307	27	27	91	1	914	105.4	5.64	47.44	27	cell organization and biogenesis;protein metabolism;other metabolic processes	translational apparatus;other cell component	nucleic acid binding activity;other molecular function	Pf01399, Pf05470	728689	ENSG00000205609	EIF3CL	B5ME19; hsa:728689			0	0	100	81716.2	High	1
	Checked	Confidence	Annotated Sequence	Modifications	Qvality PEP	Qvality q-value	# Protein Groups	# Proteins	# PSMs	Master Protein Accessions	Positions in Master Proteins	Modifications in Master Proteins	# Missed Cleavages	Theo. MH+ [Da]	Abundances (Scaled): F2: Sample	Quan Info	Found in Sample: F2: Sample	Confidence (by Search Engine): CHIMERYS Identification	Percolator q-Value (by Search Engine): CHIMERYS Identification	Percolator PEP (by Search Engine): CHIMERYS Identification	Top Apex RT [min]
	FALSE	High	[R].AKELLGQGLLLR.[S]		0.000712117	0.00148064	2	2	2	B5ME19; Q99613	B5ME19 [643-654]; Q99613 [642-653]		1	1310.82	100	Shared	High	High	0.001332	0.0003183	30.23
	FALSE	High	[K].APTTDEDKKAAEK.[K]		0.00122667	0.00148064	2	2	1	B5ME19; Q99613	B5ME19 [260-272]; Q99613 [260-272]		2	1403.7	100	Shared	High	High	0.001332	0.0005643	9.84
	FALSE	High	[K].DAHNALLDIQSSGR.[A]		4.05212e-05	0.00148064	2	2	1	B5ME19; Q99613	B5ME19 [629-642]; Q99613 [628-641]		0	1496.75	100	Shared	High	High	0.001332	1.585e-05	25.02
	FALSE	High	[R].DFESHITSYK.[Q]		0.000819573	0.00148064	2	2	1	B5ME19; Q99613	B5ME19 [151-160]; Q99613 [151-160]		0	1226.57	100	Shared	High	High	0.001332	0.0003703	20.45
	FALSE	High	[R].DLMLMSHLQDNIQHADPPVQILYNR.[T]	2xOxidation [M3; M5]	1.52203e-06	0.00148064	2	2	2	B5ME19; Q99613	B5ME19 [588-612]; Q99613 [587-611]		0	2993.46	100	Shared	High	High	0.001332	5.094e-07	37
	FALSE	High	[K].ELLGQGLLLR.[S]		0.00131195	0.00148064	2	2	3	B5ME19; Q99613	B5ME19 [645-654]; Q99613 [644-653]		0	1111.68	100	Shared	High	High	0.001332	0.0006062	38.73
	FALSE	High	[R].FEELTNLIR.[T]		0.00164475	0.00148064	2	2	9	B5ME19; Q99613	B5ME19 [57-65]; Q99613 [57-65]		0	1134.62	100	Shared	High	High	0.001332	0.000764	35.15
	FALSE	High	[K].GTEITHAVVIK.[K]		0.00010578	0.00148064	2	2	1	B5ME19; Q99613	B5ME19 [322-332]; Q99613 [321-331]		0	1167.67	100	Shared	High	High	0.001332	4.32e-05	18.32
	FALSE	High	[K].GTEITHAVVIKK.[L]		0.000537611	0.00148064	2	2	1	B5ME19; Q99613	B5ME19 [322-333]; Q99613 [321-332]		1	1295.77	100	Shared	High	High	0.001332	0.0002378	15.42
	FALSE	High	[K].KLNEILQAR.[G]		0.0544829	0.00534262	2	2	3	B5ME19; Q99613	B5ME19 [333-341]; Q99613 [332-340]		1	1084.65	100	Shared	High	High	0.00394	0.03058	17.91
	FALSE	High	[R].LDEEEEEDNEGGEWER.[V]		0.000405858	0.00148064	1	1	1	B5ME19	B5ME19 [289-304]		0	1964.76	100		High	High	0.001332	0.0001774	23.91
	FALSE	High	[K].LGSLVENNER.[V]		3.3232e-07	0.00148064	2	2	3	B5ME19; Q99613	B5ME19 [864-873]; Q99613 [863-872]		0	1130.58	100	Shared	High	High	0.001332	1.036e-07	17.57
	FALSE	High	[R].ILHTYYK.[F]		0.00243166	0.00148064	2	2	4	B5ME19; Q99613	B5ME19 [508-514]; Q99613 [507-513]		0	937.514	100	Shared	High	High	0.001332	0.001155	14.65
	FALSE	High	[K].LNEILQAR.[G]		0.00207456	0.00148064	2	2	7	B5ME19; Q99613	B5ME19 [334-341]; Q99613 [333-340]		0	956.552	100	Shared	High	High	0.001332	0.000976	21.09
	FALSE	High	[R].NQEQEKVER.[R]		0.00238751	0.00148064	2	2	1	B5ME19; Q99613	B5ME19 [660-668]; Q99613 [659-667]		1	1159.57	100	Shared	High	High	0.001332	0.001132	9.32
	FALSE	High	[K].QFHHQLR.[V]		0.0167565	0.00212832	2	2	1	B5ME19; Q99613	B5ME19 [714-720]; Q99613 [713-719]		0	965.506	100	Shared	High	High	0.001597	0.008747	12.19
	FALSE	High	[K].QGTYGGYFR.[D]		0.000743237	0.00148064	2	2	6	B5ME19; Q99613	B5ME19 [879-887]; Q99613 [878-886]		0	1048.48	100	Shared	High	High	0.001332	0.0003325	20.36
	FALSE	High	[R].QLTPPEGSSKSEQDQAENEGEDSAVLMER.[L]		6.85827e-09	0.00148064	2	2	1	B5ME19; Q99613	B5ME19 [523-551]; Q99613 [522-550]		1	3161.42	100	Shared	High	High	0.001332	1.779e-09	25.47
	FALSE	High	[R].QLTPPEGSSKSEQDQAENEGEDSAVLMER.[L]	1xOxidation [M27]	2.38911e-07	0.00148064	2	2	1	B5ME19; Q99613	B5ME19 [523-551]; Q99613 [522-550]		1	3177.41	100	Shared	High	High	0.001332	7.338e-08	23.01
	FALSE	High	[R].QPLLGPPESMR.[E]		0.00308561	0.00162574	2	2	1	B5ME19; Q99613	B5ME19 [725-735]; Q99613 [724-734]		0	1224.64	100	Shared	High	High	0.001379	0.001483	26.82
	FALSE	High	[R].QPLLGPPESMR.[E]	1xOxidation [M10]	0.000887331	0.00148064	2	2	1	B5ME19; Q99613	B5ME19 [725-735]; Q99613 [724-734]		0	1240.64	100	Shared	High	High	0.001332	0.0004018	22.31
	FALSE	High	[R].QPLLGPPESMREHVVAASK.[A]		0.00875326	0.00200592	2	2	1	B5ME19; Q99613	B5ME19 [725-743]; Q99613 [724-742]		1	2046.08	100	Shared	High	High	0.001538	0.004409	24.11
	FALSE	High	[R].QPLLGPPESMREHVVAASK.[A]	1xOxidation [M10]	0.00377427	0.00162574	2	2	1	B5ME19; Q99613	B5ME19 [725-743]; Q99613 [724-742]		1	2062.07	100	Shared	High	High	0.001379	0.001831	18.84
	FALSE	High	[K].RFEELTNLIR.[T]		0.00614822	0.00200592	2	2	2	B5ME19; Q99613	B5ME19 [56-65]; Q99613 [56-65]		1	1290.72		No Quan Values	High	High	0.001538	0.003052
	FALSE	High	[K].SEQDQAENEGEDSAVLMER.[L]		3.13478e-05	0.00148064	2	2	1	B5ME19; Q99613	B5ME19 [533-551]; Q99613 [532-550]		0	2136.9	100	Shared	High	High	0.001332	1.211e-05	25.51
	FALSE	High	[K].SEQDQAENEGEDSAVLMER.[L]	1xOxidation [M17]	6.39934e-06	0.00148064	2	2	20	B5ME19; Q99613	B5ME19 [533-551]; Q99613 [532-550]		0	2152.89	100	Shared	High	High	0.001332	2.301e-06	21.67
	FALSE	High	[K].SIVDKEGVPR.[F]		0.00152847	0.00148064	2	2	2	B5ME19; Q99613	B5ME19 [95-104]; Q99613 [95-104]		1	1099.61	100	Shared	High	High	0.001332	0.0007071	15.67
	FALSE	High	[R].TEPTAQQNLALQLAEK.[L]		0.000119534	0.00148064	2	2	1	B5ME19; Q99613	B5ME19 [848-863]; Q99613 [847-862]		0	1754.93	100	Shared	High	High	0.001332	4.912e-05	30.18
	FALSE	High	[K].VWDLFPEADK.[V]		0.000396056	0.00148064	2	2	6	B5ME19; Q99613	B5ME19 [766-775]; Q99613 [765-774]		0	1219.6	100	Shared	High	High	0.001332	0.0001729	39.87
	FALSE	High	[K].VWDLFPEADKVR.[T]		8.8599e-05	0.00148064	2	2	5	B5ME19; Q99613	B5ME19 [766-777]; Q99613 [765-776]		1	1474.77	100	Shared	High	High	0.001332	3.598e-05	35.23
	FALSE	High	[K].YNRDFESHITSYK.[Q]		0.000370304	0.00148064	2	2	1	B5ME19; Q99613	B5ME19 [148-160]; Q99613 [148-160]		1	1659.78	100	Shared	High	High	0.001332	0.0001606	18.14
	Checked	Confidence	Annotated Sequence	Modifications	Qvality PEP	Qvality q-value	# Protein Groups	# Proteins	# PSMs	Master Protein Accessions	Positions in Master Proteins	Modifications in Master Proteins	# Missed Cleavages	Theo. MH+ [Da]	Abundances (Scaled): F2: Sample	Quan Info	Found in Sample: F2: Sample	Confidence (by Search Engine): CHIMERYS Identification	Percolator q-Value (by Search Engine): CHIMERYS Identification	Percolator PEP (by Search Engine): CHIMERYS Identification	Top Apex RT [min]
	FALSE	High	[KR].AQYEEIAQR.[S]		0.00253788	0.00162574	4	6	4	P35908; P04259; P02538; P19013	P35908 [354-362]; P04259 [339-347]; P02538 [339-347]; P19013 [313-321]		0	1107.54	100	Shared	High	High	0.001379	0.001206	16.71
	FALSE	High	[K].DVDNAYMIK.[V]		0.0230577	0.0023017	1	1	1	P35908	P35908 [288-296]		0	1068.5	100		High	High	0.001694	0.01225	25.68
	FALSE	High	[K].DVDNAYMIK.[V]	1xOxidation [M7]	0.00673672	0.00200592	1	1	1	P35908	P35908 [288-296]		0	1084.5	100		High	High	0.001538	0.003357	21.43
	FALSE	High	[R].DYQELMNVK.[L]		0.00384401	0.00162574	1	4	3	P35908	P35908 [462-470]		0	1139.54	100		High	High	0.001379	0.001859	29.2
	FALSE	High	[R].DYQELMNVK.[L]	1xOxidation [M6]	0.00266496	0.00162574	1	4	1	P35908	P35908 [462-470]		0	1155.54	100		High	High	0.001379	0.00127	21.3
	FALSE	High	[K].FASFIDKVR.[F]		0.000253505	0.00148064	7	17	7	Q7Z794; P35908; P04259; P02538; O95678; P05787; P13647	Q7Z794 [175-183]; P35908 [189-197]; P04259 [174-182]; P02538 [174-182]; O95678 [160-168]; P05787 [102-110]; P13647 [179-187]		1	1082.6	100	Shared	High	High	0.001332	0.0001083	24.13
	FALSE	High	[R].GFSSGSAVVSGGSR.[R]		0.000101971	0.00148064	1	1	4	P35908	P35908 [21-34]		0	1254.61	100		High	High	0.001332	4.173e-05	17.37
	FALSE	High	[R].GFSSGSAVVSGGSRR.[S]		0.0137223	0.00212832	1	1	1	P35908	P35908 [21-35]		1	1410.71		No Quan Values	High	High	0.001597	0.007072
	FALSE	High	[R].GGGFGGGSSFGGGSGFSGGGFGGGGFGGGR.[F]		4.14662e-06	0.00148064	1	1	2	P35908	P35908 [93-122]		0	2399.02	100		High	High	0.001332	1.452e-06	36.21
	FALSE	High	[R].GGSGGGGSISGGGYGSGGGSGGR.[Y]		2.75721e-05	0.00148064	1	1	1	P35908	P35908 [550-572]		0	1741.75	100		High	High	0.001332	1.06e-05	14.3
	FALSE	High	[K].GGSISGGGYGSGGGK.[H]		0.00285014	0.00162574	1	1	1	P35908	P35908 [581-595]		0	1197.55	100		High	High	0.001379	0.001365	13.74
	FALSE	High	[R].GGSSSGGGYGSGGGGSSSVK.[G]		5.62858e-06	0.00148064	1	1	1	P35908	P35908 [604-623]		0	1588.68	100		High	High	0.001332	2.003e-06	12.79
	FALSE	High	[R].GSSSGGGYSSGSSSYGSGGR.[Q]		1.03566e-06	0.00148064	1	1	1	P35908	P35908 [525-544]		0	1740.71	100		High	High	0.001332	3.41e-07	13.83
	FALSE	High	[R].HGDSLKEIK.[I]		0.00958969	0.00200592	1	1	1	P35908	P35908 [385-393]		1	1026.56	100		High	High	0.001538	0.004879	12.84
	FALSE	High	[R].HGGGGGGFGGGGFGSR.[S]		0.000472858	0.00148064	1	1	2	P35908	P35908 [46-61]		0	1320.58	100		High	High	0.001332	0.0002072	15.13
	FALSE	High	[K].KYEDEINKR.[T]		0.000306389	0.00148064	1	3	1	P35908	P35908 [267-275]		2	1194.61	100		High	High	0.001332	0.0001322	12.96
	FALSE	High	[K].IEISELNR.[V]		0.0173751	0.00212832	2	2	2	P35908; P04264	P35908 [394-401]; P04264 [396-403]		0	973.531	100	Shared	High	High	0.001597	0.009094	23.41
	FALSE	High	[R].LQGEIAHVKK.[Q]		0.00106585	0.00148064	1	1	2	P35908	P35908 [406-415]		1	1122.66		No Quan Values	High	High	0.001332	0.0004868
	FALSE	High	[R].NKLNDLEEALQQAK.[E]		0.0126052	0.00200592	1	1	2	P35908	P35908 [440-453]		1	1613.85		No Quan Values	High	High	0.001538	0.006481
	FALSE	High	[R].NLDLDSIIAEVK.[A]		0.000288223	0.00148064	5	7	1	P35908; P04259; P02538; O95678; P13647	P35908 [342-353]; P04259 [327-338]; P02538 [327-338]; O95678 [313-324]; P13647 [332-343]		0	1329.73	100	Shared	High	High	0.001332	0.0001239	46.63
	FALSE	High	[K].NVQDAIADAEQRGEHALK.[D]		0.0953752	0.00914183	1	1	1	P35908	P35908 [419-436]		1	1964.98		No Quan Values	High	High	0.006487	0.05571
	FALSE	High	[R].SKEEAEALYHSK.[Y]		7.9369e-05	0.00148064	1	1	1	P35908	P35908 [363-374]		1	1391.68	100		High	High	0.001332	3.208e-05	13.6
	FALSE	High	[R].SLVGLGGTK.[S]		0.0073365	0.00200592	1	1	1	P35908	P35908 [62-70]		0	831.493	100		High	High	0.001538	0.003663	20.14
	FALSE	High	[R].TAAENDFVTLK.[K]		0.000571491	0.00148064	1	1	2	P35908	P35908 [276-286]		0	1208.62	100		High	High	0.001332	0.0002535	25.55
	FALSE	High	[K].TLNNKFASFIDKVR.[F]		0.0786926	0.00806219	6	12	1	P35908; P04259; P02538; O95678; P05787; P13647	P35908 [184-197]; P04259 [169-182]; P02538 [169-182]; O95678 [155-168]; P05787 [97-110]; P13647 [174-187]		2	1652.91	100	Shared	High	High	0.005828	0.04548	29.93
	FALSE	High	[R].TSQNSELNNMQDLVEDYKK.[K]		2.6633e-08	0.00148064	1	1	3	P35908	P35908 [248-266]		1	2256.04	100		High	High	0.001332	7.357e-09	30.2
	FALSE	High	[R].TSQNSELNNMQDLVEDYKK.[K]	1xOxidation [M10]	1.42115e-07	0.00148064	1	1	4	P35908	P35908 [248-266]		1	2272.04	100		High	High	0.001332	4.269e-08	20.86
	FALSE	High	[K].VDPEIQNVK.[A]		0.00224603	0.00148064	1	1	2	P35908	P35908 [167-175]		0	1041.56	100		High	High	0.001332	0.001061	17.92
	FALSE	High	[K].VLYDAEISQIHQSVTDTNVILSMDNSR.[N]	1xOxidation [M23]	0.0209449	0.0023017	1	1	1	P35908	P35908 [315-341]		0	3064.49		No Quan Values	High	High	0.001694	0.01105
	FALSE	High	[KR].YEDEINKR.[T]		0.00138612	0.00148064	8	11	1	Q7Z794; P35908; P04264; P04259; P02538; O95678; P05787; P13647	Q7Z794 [254-261]; P35908 [268-275]; P04264 [270-277]; P04259 [253-260]; P02538 [253-260]; O95678 [239-246]; P05787 [179-186]; P13647 [258-265]		1	1066.52	100	Shared	High	High	0.001332	0.0006417	13.2
	FALSE	High	[K].YEELQVTVGR.[H]		0.000335806	0.00148064	1	1	2	P35908	P35908 [375-384]		0	1193.62	100		High	High	0.001332	0.0001447	25.3
	FALSE	High	[R].YLDGLTAER.[T]		0.00924598	0.00200592	1	1	1	P35908	P35908 [239-247]		0	1037.53	100		High	High	0.001538	0.004693	24.31
FALSE	High	Master Protein	P52732	Kinesin-like protein KIF11 OS=Homo sapiens OX=9606 GN=KIF11 PE=1 SV=2	0	112.299	30	32	58	32	1056	119.1	5.64	31.72	32	cell cycle OR cell proliferation;cell organization and biogenesis;other biological processes	cytosol;cytoskeleton;nucleus;other cell component	cytoskeletal activity;other molecular function	Pf00225, Pf13931	3832	ENSG00000138160	KIF11	A0AV49; B2RMV3; hsa:3832; P52732; Q15716; Q5VWX0		COPI-dependent Golgi-to-ER retrograde traffic; MHC class II antigen presentation; Kinesins	3	0	100	1.57922e+07	High	1
	Checked	Confidence	Annotated Sequence	Modifications	Qvality PEP	Qvality q-value	# Protein Groups	# Proteins	# PSMs	Master Protein Accessions	Positions in Master Proteins	Modifications in Master Proteins	# Missed Cleavages	Theo. MH+ [Da]	Abundances (Scaled): F2: Sample	Quan Info	Found in Sample: F2: Sample	Confidence (by Search Engine): CHIMERYS Identification	Percolator q-Value (by Search Engine): CHIMERYS Identification	Percolator PEP (by Search Engine): CHIMERYS Identification	Top Apex RT [min]
	FALSE	High	[R].EAGNINQSLLTLGR.[V]		0.00102122	0.00148064	1	1	1	P52732	P52732 [284-297]		0	1485.8	100		High	High	0.001332	0.0004651	33.94
	FALSE	High	[R].EHLLDQLKR.[K]		0.0050894	0.00200592	1	1	2	P52732	P52732 [945-953]		1	1151.65		No Quan Values	High	High	0.001538	0.002504
	FALSE	High	[R].EKNGVYISEENFR.[V]		0.0124531	0.00200592	1	1	2	P52732	P52732 [394-406]		1	1584.77		No Quan Values	High	High	0.001538	0.00639
	FALSE	High	[K].ETTIDGEELVK.[I]		0.00322035	0.00162574	1	1	3	P52732	P52732 [247-257]		0	1233.62	100		High	High	0.001379	0.00155	25.08
	FALSE	High	[K].EYTEEIER.[L]		0.0590326	0.00550067	1	1	1	P52732	P52732 [377-384]		0	1068.48	100		High	High	0.00403	0.0333	17.38
	FALSE	High	[R].KSYLYPSTLVR.[T]		0.0108956	0.00200592	1	1	2	P52732	P52732 [930-940]		1	1326.74	100		High	High	0.001538	0.005559	24.25
	FALSE	High	[K].LDIPTGTTPQR.[K]		0.00136928	0.00148064	1	1	1	P52732	P52732 [919-929]		0	1198.64	100		High	High	0.001332	0.0006341	24.05
	FALSE	High	[K].IGAVEEELNR.[V]		0.000123999	0.00148064	1	1	1	P52732	P52732 [426-435]		0	1129.58	100		High	High	0.001332	5.1e-05	20.92
	FALSE	High	[K].LIAQNLELNETIK.[I]		0.00994608	0.00200592	1	1	1	P52732	P52732 [891-903]		0	1498.85		No Quan Values	High	High	0.001538	0.005039
	FALSE	High	[K].LLNTVEETTK.[D]		0.00854274	0.00200592	1	1	1	P52732	P52732 [499-508]		0	1147.62		No Quan Values	High	High	0.001538	0.004313
	FALSE	High	[R].ILQDSLGGR.[T]		0.00447751	0.00194857	1	1	2	P52732	P52732 [319-327]		0	958.532	100		High	High	0.001538	0.002184	19.49
	FALSE	High	[K].LMNLWTER.[F]		0.00235852	0.00148064	1	1	1	P52732	P52732 [725-732]		0	1062.54	100		High	High	0.001332	0.001119	31.38
	FALSE	High	[K].LMNLWTER.[F]	1xOxidation [M2]	0.00478827	0.00200592	1	1	2	P52732	P52732 [725-732]		0	1078.53	100		High	High	0.001538	0.002342	25.45
	FALSE	High	[K].LNLVDLAGSENIGR.[S]		9.77008e-05	0.00148064	1	1	2	P52732	P52732 [261-274]		0	1470.79	100		High	High	0.001332	3.983e-05	38.37
	FALSE	High	[R].LQMFDDPR.[N]		0.00970705	0.00200592	1	1	2	P52732	P52732 [182-189]		0	1021.48	100		High	High	0.001538	0.004938	25.54
	FALSE	High	[K].ISQETEQR.[C]		0.0186801	0.00212832	1	1	1	P52732	P52732 [811-818]		0	990.485		No Quan Values	High	High	0.001597	0.009808
	FALSE	High	[K].LTDNGTEFSVK.[V]		0.000582065	0.00148064	1	1	2	P52732	P52732 [147-157]		0	1210.6	100		High	High	0.001332	0.0002578	21.43
	FALSE	High	[R].NFNQEGTK.[L]		0.0138897	0.00212832	1	1	2	P52732	P52732 [785-792]		0	937.437	100		High	High	0.001597	0.007195	10.82
	FALSE	High	[R].NFNQEGTKLVEESVK.[H]		0.00386754	0.00162574	1	1	1	P52732	P52732 [785-799]		1	1721.87		No Quan Values	High	High	0.001379	0.00188
	FALSE	High	[K].NGVYISEENFR.[V]		0.00336096	0.00162574	1	1	1	P52732	P52732 [396-406]		0	1327.63	100		High	High	0.001379	0.001621	25.62
	FALSE	High	[K].NILNKPEVNQK.[L]		0.000413368	0.00148064	1	1	2	P52732	P52732 [358-368]		0	1296.73		No Quan Values	High	High	0.001332	0.0001804
	FALSE	High	[K].NLNSLFNNMEELIKDGSSK.[Q]	1xOxidation [M9]	1.39061e-05	0.00148064	1	1	3	P52732	P52732 [537-555]		1	2169.05		No Quan Values	High	High	0.001332	5.165e-06
	FALSE	High	[R].SHSVFSVTIHMK.[E]	1xOxidation [M11]	6.68853e-05	0.00148064	1	1	5	P52732	P52732 [235-246]		0	1388.7		No Quan Values	High	High	0.001332	2.687e-05
	FALSE	High	[R].SKVEETTEHLVTK.[S]		0.000183358	0.00148064	1	1	2	P52732	P52732 [1033-1045]		1	1500.79	100		High	High	0.001332	7.68e-05	15.57
	FALSE	High	[K].SYLYPSTLVR.[T]		0.00163473	0.00148064	1	1	3	P52732	P52732 [931-940]		0	1198.65	100		High	High	0.001332	0.0007626	30.56
	FALSE	High	[K].TFTMEGER.[S]	1xOxidation [M4]	0.00258481	0.00162574	1	1	1	P52732	P52732 [112-119]		0	986.425	100		High	High	0.001379	0.001231	13.93
	FALSE	High	[R].TLHQIFEK.[L]		0.00171662	0.00148064	1	1	1	P52732	P52732 [139-146]		0	1015.56	100		High	High	0.001332	0.0007992	16.94
	FALSE	High	[R].TPHVPYR.[E]		0.0298096	0.00340214	1	1	2	P52732	P52732 [306-312]		0	869.463		No Quan Values	High	High	0.002416	0.01612
	FALSE	High	[K].TQELETTQK.[H]		0.0012192	0.00148064	1	1	3	P52732	P52732 [458-466]		0	1077.54	100		High	High	0.001332	0.0005603	13.49
	FALSE	High	[K].TSLTVADKIEDQKK.[E]		3.53743e-06	0.00148064	1	1	1	P52732	P52732 [660-673]		2	1575.86	100		High	High	0.001332	1.232e-06	16.52
	FALSE	High	[R].TTAATLMNAYSSR.[S]		0.000453055	0.00148064	1	1	1	P52732	P52732 [222-234]		0	1386.67		No Quan Values	High	High	0.001332	0.000199
	FALSE	High	[R].TTAATLMNAYSSR.[S]	1xOxidation [M7]	2.06883e-05	0.00148064	1	1	1	P52732	P52732 [222-234]		0	1402.66	100		High	High	0.001332	7.822e-06	18.83
	FALSE	High	[K].TVLQELINVLK.[T]		0.00614822	0.00200592	1	1	1	P52732	P52732 [619-629]		0	1269.78	100		High	High	0.001538	0.003053	50.89
	FALSE	High	[K].TYTFDMVFGASTK.[Q]	1xOxidation [M6]	0.000103226	0.00148064	1	1	1	P52732	P52732 [65-77]		0	1483.68	100		High	High	0.001332	4.212e-05	34.56
	Checked	Confidence	Annotated Sequence	Modifications	Qvality PEP	Qvality q-value	# Protein Groups	# Proteins	# PSMs	Master Protein Accessions	Positions in Master Proteins	Modifications in Master Proteins	# Missed Cleavages	Theo. MH+ [Da]	Abundances (Scaled): F2: Sample	Quan Info	Found in Sample: F2: Sample	Confidence (by Search Engine): CHIMERYS Identification	Percolator q-Value (by Search Engine): CHIMERYS Identification	Percolator PEP (by Search Engine): CHIMERYS Identification	Top Apex RT [min]
	FALSE	High	[K].AQYEEIANR.[S]		0.000799784	0.00148064	1	1	2	P13647	P13647 [344-352]		0	1093.53	100		High	High	0.001332	0.0003596	16.45
	FALSE	High	[K].DVDAAYMNK.[V]		0.00690292	0.00200592	4	6	1	P04259; P02538; O95678; P13647	P04259 [273-281]; P02538 [273-281]; O95678 [259-267]; P13647 [278-286]		0	1026.46	100	Shared	High	High	0.001538	0.003448	19.21
	FALSE	High	[K].DVDAAYMNK.[V]	1xOxidation [M7]	0.00102748	0.00148064	4	6	2	P04259; P02538; O95678; P13647	P04259 [273-281]; P02538 [273-281]; O95678 [259-267]; P13647 [278-286]		0	1042.45	100	Shared	High	High	0.001332	0.0004686	15.56
	FALSE	High	[R].EYQELMNTK.[L]		0.00854274	0.00200592	1	1	2	P13647	P13647 [452-460]		0	1155.54	100		High	High	0.001538	0.004314	19.94
	FALSE	High	[R].EYQELMNTK.[L]	1xOxidation [M6]	0.000649745	0.00148064	1	1	1	P13647	P13647 [452-460]		0	1171.53	100		High	High	0.001332	0.0002898	15.29
	FALSE	High	[K].FASFIDKVR.[F]		0.000253505	0.00148064	7	17	7	Q7Z794; P35908; P04259; P02538; O95678; P05787; P13647	Q7Z794 [175-183]; P35908 [189-197]; P04259 [174-182]; P02538 [174-182]; O95678 [160-168]; P05787 [102-110]; P13647 [179-187]		1	1082.6	100	Shared	High	High	0.001332	0.0001083	24.13
	FALSE	High	[R].GELALKDAR.[AN]		0.00131999	0.00148064	2	3	2	O95678; P13647	O95678 [402-410]; P13647 [421-429]		1	972.547		No Quan Values	High	High	0.001332	0.0006097
	FALSE	High	[R].GLGVGFGSGGGSSSSVK.[F]		0.000761628	0.00148064	1	1	1	P13647	P13647 [560-576]		0	1439.71	100		High	High	0.001332	0.0003418	23.01
	FALSE	High	[R].GRLDSELR.[NG]		0.00456021	0.00200592	3	5	1	P04259; P02538; P13647	P04259 [233-240]; P02538 [233-240]; P13647 [238-245]		1	945.511	100	Shared	High	High	0.001538	0.002228	14.66
	FALSE	High	[K].LAELEEALQK.[A]		0.000203435	0.00148064	1	1	2	P13647	P13647 [432-441]		0	1143.63	100		High	High	0.001332	8.59e-05	27.21
	FALSE	High	[R].LRAEIDNVKK.[Q]		0.0135569	0.00212832	1	1	1	P13647	P13647 [396-405]		2	1185.69	100		High	High	0.001597	0.00702	13.8
	FALSE	High	[R].ISISTSGGSFR.[N]		2.3378e-05	0.00148064	1	1	2	P13647	P13647 [74-84]		0	1111.57	100		High	High	0.001332	8.896e-06	22.97
	FALSE	High	[RK].NKYEDEINKR.[T]		0.00481757	0.00200592	5	6	1	P04264; P04259; P02538; P05787; P13647	P04264 [268-277]; P04259 [251-260]; P02538 [251-260]; P05787 [177-186]; P13647 [256-265]		2	1308.65	100	Shared	High	High	0.001538	0.002355	13.61
	FALSE	High	[R].NLDLDSIIAEVK.[A]		0.000288223	0.00148064	5	7	1	P35908; P04259; P02538; O95678; P13647	P35908 [342-353]; P04259 [327-338]; P02538 [327-338]; O95678 [313-324]; P13647 [332-343]		0	1329.73	100	Shared	High	High	0.001332	0.0001239	46.63
	FALSE	High	[R].NMQDLVEDFK.[N]		0.000761628	0.00148064	1	1	1	P13647	P13647 [246-255]		0	1238.57	100		High	High	0.001332	0.0003412	35.2
	FALSE	High	[R].NMQDLVEDFK.[N]	1xOxidation [M2]	0.00149157	0.00148064	1	1	1	P13647	P13647 [246-255]		0	1254.57	100		High	High	0.001332	0.0006935	26.55
	FALSE	High	[R].NTKHEISEMNR.[M]		0.0491097	0.00518328	1	1	1	P13647	P13647 [381-391]		1	1358.65		No Quan Values	High	High	0.003719	0.0273
	FALSE	High	[R].QNLEPLFEQYINNLR.[R]		0.00484704	0.00200592	3	4	2	P04259; P02538; P13647	P04259 [208-222]; P02538 [208-222]; P13647 [213-227]		0	1890.97		No Quan Values	High	High	0.001538	0.002371
	FALSE	High	[R].QNLEPLFEQYINNLRR.[Q]		0.00557686	0.00200592	3	4	1	P04259; P02538; P13647	P04259 [208-223]; P02538 [208-223]; P13647 [213-228]		1	2047.07	100	Shared	High	High	0.001538	0.002761	42.23
	FALSE	High	[R].RQLDSIVGER.[G]		0.00332017	0.00162574	2	3	1	P02538; P13647	P02538 [223-232]; P13647 [228-237]		1	1172.64	100	Shared	High	High	0.001379	0.001602	17.25
	FALSE	High	[R].SFSTASAITPSVSR.[T]		0.00179163	0.00148064	1	1	1	P13647	P13647 [16-29]		0	1410.72	100		High	High	0.001332	0.0008389	25.34
	FALSE	High	[R].SLYNLGGSK.[R]		0.0388915	0.00416828	1	1	1	P13647	P13647 [64-72]		0	938.494	100		High	High	0.002905	0.02136	20.26
	FALSE	High	[R].SLYNLGGSKR.[I]		0.000554293	0.00148064	1	1	2	P13647	P13647 [64-73]		1	1094.6	100		High	High	0.001332	0.0002446	15.73
	FALSE	High	[R].SRTEAESWYQTK.[Y]		0.00111242	0.00148064	1	1	1	P13647	P13647 [353-364]		1	1485.7	100		High	High	0.001332	0.0005097	16.26
	FALSE	High	[R].TEAESWYQTK.[Y]		0.000253505	0.00148064	1	1	1	P13647	P13647 [355-364]		0	1242.56	100		High	High	0.001332	0.000108	19.71
	FALSE	High	[R].TEAESWYQTKYEELQQTAGR.[H]		9.41829e-05	0.00148064	1	1	1	P13647	P13647 [355-374]		1	2418.12	100		High	High	0.001332	3.84e-05	29.68
	FALSE	High	[K].TLNNKFASFIDKVR.[F]		0.0786926	0.00806219	6	12	1	P35908; P04259; P02538; O95678; P05787; P13647	P35908 [184-197]; P04259 [169-182]; P02538 [169-182]; O95678 [155-168]; P05787 [97-110]; P13647 [174-187]		2	1652.91	100	Shared	High	High	0.005828	0.04548	29.93
	FALSE	High	[R].TTAENEFVMLK.[K]	1xOxidation [M9]	0.000444824	0.00148064	1	1	1	P13647	P13647 [266-276]		0	1298.63	100		High	High	0.001332	0.0001944	25.53
	FALSE	High	[K].VDALMDEINFMK.[M]		0.0145796	0.00212832	1	1	1	P13647	P13647 [293-304]		0	1425.68		No Quan Values	High	High	0.001597	0.007543
	FALSE	High	[K].VDALMDEINFMK.[M]	1xOxidation [M]	1.18631e-05	0.00148064	1	1	3	P13647	P13647 [293-304]		0	1441.67	100		High	High	0.001332	4.375e-06	37.68
	FALSE	High	[K].VDALMDEINFMK.[M]	2xOxidation [M5; M11]	3.37331e-05	0.00148064	1	1	1	P13647	P13647 [293-304]		0	1457.67		No Quan Values	High	High	0.001332	1.306e-05
	FALSE	High	[K].WTLLQEQGTK.[T]		0.00014359	0.00148064	3	4	12	P04259; P02538; P13647	P04259 [195-204]; P02538 [195-204]; P13647 [200-209]		0	1203.64	100	Shared	High	High	0.001332	5.979e-05	27.42
	FALSE	High	[KR].YEDEINKR.[T]		0.00138612	0.00148064	8	11	1	Q7Z794; P35908; P04264; P04259; P02538; O95678; P05787; P13647	Q7Z794 [254-261]; P35908 [268-275]; P04264 [270-277]; P04259 [253-260]; P02538 [253-260]; O95678 [239-246]; P05787 [179-186]; P13647 [258-265]		1	1066.52	100	Shared	High	High	0.001332	0.0006417	13.2
	FALSE	High	[K].YEELQQTAGR.[H]		0.000363576	0.00148064	1	1	2	P13647	P13647 [365-374]		0	1194.57	100		High	High	0.001332	0.0001576	15.95
FALSE	High	Master Protein	Q04637	Eukaryotic translation initiation factor 4 gamma 1 OS=Homo sapiens OX=9606 GN=EIF4G1 PE=1 SV=4	0	109.378	16	28	47	27	1599	175.4	5.33	26.8	28	protein metabolism;other metabolic processes;stress response;developmental processes;other biological processes	cytosol;translational apparatus;nucleus;other cell component	nucleic acid binding activity;other molecular function	Pf02020, Pf02847, Pf02854	1981	ENSG00000114867	EIF4G1	D3DNT2; D3DNT4; D3DNT5; E9PFM1; G5E9S1; hsa:1981; O43177; O95066; Q04637; Q5HYG0; Q6ZN21; Q8N102	Translation factors; VEGFA-VEGFR2 signaling; Acute viral myocarditis; Fragile X syndrome; Translation inhibitors in chronically activated PDGFRA cells; Pleural mesothelioma	L13a-mediated translational silencing of Ceruloplasmin expression; Translation initiation complex formation; Ribosomal scanning and start codon recognition; GTP hydrolysis and joining of the 60S ribosomal subunit; Regulation of expression of SLITs and ROBOs; Nonsense Mediated Decay (NMD) enhanced by the Exon Junction Complex (EJC); Nonsense Mediated Decay (NMD) independent of the Exon Junction Co…	18	1	100	1.56313e+07	High	1
	Checked	Confidence	Annotated Sequence	Modifications	Qvality PEP	Qvality q-value	# Protein Groups	# Proteins	# PSMs	Master Protein Accessions	Positions in Master Proteins	Modifications in Master Proteins	# Missed Cleavages	Theo. MH+ [Da]	Abundances (Scaled): F2: Sample	Quan Info	Found in Sample: F2: Sample	Confidence (by Search Engine): CHIMERYS Identification	Percolator q-Value (by Search Engine): CHIMERYS Identification	Percolator PEP (by Search Engine): CHIMERYS Identification	Top Apex RT [min]
	FALSE	High	[K].AALSEEELEK.[K]		0.00151916	0.00148064	1	1	1	Q04637	Q04637 [1235-1244]		0	1118.56	100		High	High	0.001332	0.000705	19.05
	FALSE	High	[R].ALPSEELNR.[Q]		0.000168321	0.00148064	1	1	2	Q04637	Q04637 [1437-1445]		0	1028.54	100		High	High	0.001332	7.038e-05	18.65
	FALSE	High	[K].DKDDDEVFEK.[K]		0.00173772	0.00148064	1	1	1	Q04637	Q04637 [854-863]		1	1239.54	100		High	High	0.001332	0.0008128	16.58
	FALSE	High	[K].DKDDDEVFEKK.[Q]		2.36491e-10	0.00148064	1	1	5	Q04637	Q04637 [854-864]		2	1367.63	100		High	High	0.001332	5.241e-11	14.05
	FALSE	High	[R].EAALPPVSPLK.[A]		0.00250707	0.00148064	1	1	4	Q04637	Q04637 [1224-1234]		0	1121.66	100		High	High	0.001332	0.001192	29.4
	FALSE	High	[K].EAVGDLLDAFK.[E]		0.00342308	0.00162574	1	1	1	Q04637	Q04637 [525-535]		0	1177.61	100		High	High	0.001379	0.001646	43.82
	FALSE	High	[K].EFLPEGQDIGAFVAEQK.[V]		0.00128812	0.00148064	1	1	1	Q04637	Q04637 [1405-1421]		0	1877.93		No Quan Values	High	High	0.001332	0.000594
	FALSE	High	[K].EMDEAATAEER.[G]		0.000391244	0.00148064	1	1	2	Q04637	Q04637 [867-877]		0	1251.52	100		High	High	0.001332	0.0001705	15.37
	FALSE	High	[R].ERPSQPEGLRK.[A]		0.0570415	0.00550067	1	1	1	Q04637	Q04637 [1196-1206]		1	1296.7	100		High	High	0.00403	0.03218	12.63
	FALSE	High	[R].GGDRGDRLDR.[A]		0.0225108	0.0023017	1	1	1	Q04637	Q04637 [1167-1176]		2	1116.55	100		High	High	0.001694	0.01192	9.84
	FALSE	High	[R].GGPGGELPR.[G]		0.00195162	0.00148064	1	1	1	Q04637	Q04637 [686-694]		0	839.437	100		High	High	0.001332	0.0009167	15.43
	FALSE	High	[R].GGPPGPPISR.[G]		0.00681932	0.00200592	1	1	2	Q04637	Q04637 [1033-1042]		0	934.51	100		High	High	0.001538	0.003408	17.45
	FALSE	High	[K].GVIDLIFEK.[A]		0.00318126	0.00162574	1	1	1	Q04637	Q04637 [796-804]		0	1033.59	100		High	High	0.001379	0.001533	43.59
	FALSE	High	[R].KIIATVLMTEDIK.[L]	1xOxidation [M8]	0.00203689	0.00148064	1	1	1	Q04637	Q04637 [714-726]		1	1490.85	100		High	High	0.001332	0.0009604	26.97
	FALSE	High	[R].LKEELEEAR.[D]		0.0071599	0.00200592	1	1	3	Q04637	Q04637 [880-888]		1	1116.59	100		High	High	0.001538	0.003571	14.56
	FALSE	High	[K].IIATVLMTEDIK.[L]	1xOxidation [M7]	0.000344117	0.00148064	1	1	1	Q04637	Q04637 [715-726]		0	1362.75	100		High	High	0.001332	0.0001492	32.1
	FALSE	High	[K].LTPQMFQQLMK.[Q]		0.0136394	0.00212832	1	1	2	Q04637	Q04637 [771-781]		0	1364.71	100		High	High	0.001597	0.007026	37.24
	FALSE	High	[R].MDQYFNQMEK.[I]		0.00765603	0.00200592	2	2	1	O43432; Q04637	O43432 [949-958]; Q04637 [955-964]		0	1333.56		No Quan Values	High	High	0.001538	0.003848
	FALSE	High	[R].MDQYFNQMEK.[I]	1xOxidation [M]	0.000550915	0.00148064	2	2	2	O43432; Q04637	O43432 [949-958]; Q04637 [955-964]		0	1349.55		No Quan Values	High	High	0.001332	0.0002441
	FALSE	High	[R].MDQYFNQMEK.[I]	2xOxidation [M1; M8]	0.000171436	0.00148064	2	2	1	O43432; Q04637	O43432 [949-958]; Q04637 [955-964]		0	1365.54	100	Shared	High	High	0.001332	7.17e-05	16.87
	FALSE	High	[K].QKEMDEAATAEER.[G]	1xOxidation [M4]	0.000379469	0.00148064	1	1	1	Q04637	Q04637 [865-877]		1	1523.66	100		High	High	0.001332	0.0001644	12.5
	FALSE	High	[K].QVTQLAIDTEER.[L]		0.000405858	0.00148064	1	1	1	Q04637	Q04637 [782-793]		0	1402.72	100		High	High	0.001332	0.0001769	24.26
	FALSE	High	[K].QVTQLAIDTEERLK.[G]		2.39565e-05	0.00148064	1	1	3	Q04637	Q04637 [782-795]		1	1643.9		No Quan Values	High	High	0.001332	9.157e-06
	FALSE	High	[K].SDQWKPLNLEEK.[K]		1.22312e-05	0.00148064	1	1	1	Q04637	Q04637 [598-609]		0	1486.75	100		High	High	0.001332	4.525e-06	24.53
	FALSE	High	[K].TPLRPLDPTR.[L]		0.00657451	0.00200592	1	1	1	Q04637	Q04637 [647-656]		0	1165.67	100		High	High	0.001538	0.003266	18.29
	FALSE	High	[K].TQDLFRR.[V]		0.00344404	0.00162574	1	1	1	Q04637	Q04637 [757-763]		1	935.506	100		High	High	0.001379	0.001662	15.28
	FALSE	High	[K].VEYTLGEESEAPGQR.[A]		8.96887e-05	0.00148064	1	1	1	Q04637	Q04637 [1422-1436]		0	1664.78	100		High	High	0.001332	3.63e-05	23.45
	FALSE	High	[K].VPTTEKPTVTVNFR.[K]		6.64778e-05	0.00148064	1	1	2	Q04637	Q04637 [827-840]		0	1588.87	100		High	High	0.001332	2.655e-05	22.29
	FALSE	High	[K].VPTTEKPTVTVNFRK.[L]		0.000949021	0.00148064	1	1	1	Q04637	Q04637 [827-841]		1	1716.96	100		High	High	0.001332	0.0004309	18.25
	FALSE	High	[K].VQQLMAK.[G]	1xOxidation [M5]	0.0168581	0.00212832	1	1	1	Q04637	Q04637 [1020-1026]		0	833.455	100		High	High	0.001597	0.008791	13.18
FALSE	High	Master Protein	P23396	40S ribosomal protein S3 OS=Homo sapiens OX=9606 GN=RPS3 PE=1 SV=2	0	108.778	61	19	93	19	243	26.7	9.66	49.61	19	cell cycle OR cell proliferation;cell organization and biogenesis;protein metabolism;DNA metabolism;other metabolic processes;stress response;other biological processes	plasma membrane;other membranes;cytosol;cytoskeleton;mitochondrion;ER/Golgi;translational apparatus;nucleus;other cell component	cytoskeletal activity;nucleic acid binding activity;other molecular function	Pf00189, Pf07650	6188	ENSG00000149273	RPS3	B2R7N5; hsa:6188; J3KN86; P23396; Q498B5; Q8NI95	Cytoplasmic ribosomal proteins	GTP hydrolysis and joining of the 60S ribosomal subunit; Regulation of expression of SLITs and ROBOs; L13a-mediated translational silencing of Ceruloplasmin expression; Translation initiation complex formation; Formation of a pool of free 40S subunits; Formation of the ternary complex, and subsequently, the 43S complex; Ribosomal scanning and start codon recognition; Major pathway of rRNA process…	19	0	100	1.33498e+08	High	1
	Checked	Confidence	Annotated Sequence	Modifications	Qvality PEP	Qvality q-value	# Protein Groups	# Proteins	# PSMs	Master Protein Accessions	Positions in Master Proteins	Modifications in Master Proteins	# Missed Cleavages	Theo. MH+ [Da]	Abundances (Scaled): F2: Sample	Quan Info	Found in Sample: F2: Sample	Confidence (by Search Engine): CHIMERYS Identification	Percolator q-Value (by Search Engine): CHIMERYS Identification	Percolator PEP (by Search Engine): CHIMERYS Identification	Top Apex RT [min]
	FALSE	High	[K].AELNEFLTR.[E]		8.78124e-07	0.00148064	1	1	8	P23396	P23396 [19-27]		0	1092.57	100		High	High	0.001332	2.858e-07	29.55
	FALSE	High	[K].DEILPTTPISEQKGGKPEPPAMPQPVPTA.[-]	1xOxidation [M22]	0.00118251	0.00148064	1	1	2	P23396	P23396 [215-243]		1	3041.55		No Quan Values	High	High	0.001332	0.0005406
	FALSE	High	[R].ELAEDGYSGVEVR.[V]		0.000804686	0.00148064	1	1	4	P23396	P23396 [28-40]		0	1423.67	100		High	High	0.001332	0.0003624	25
	FALSE	High	[R].FGFPEGSVELYAEK.[V]		5.5602e-06	0.00148064	1	1	3	P23396	P23396 [77-90]		0	1572.76	100		High	High	0.001332	1.984e-06	37.69
	FALSE	High	[K].GGKPEPPAMPQPVPTA.[-]	1xOxidation [M9]	0.00155675	0.00148064	1	1	1	P23396	P23396 [228-243]		0	1589.8	100		High	High	0.001332	0.0007225	20.56
	FALSE	High	[R].KFVADGIFK.[A]		0.0269389	0.00322274	1	1	4	P23396	P23396 [10-18]		1	1024.58	100		High	High	0.002308	0.01443	24.49
	FALSE	High	[K].KPLPDHVSIVEPK.[D]		5.66308e-06	0.00148064	1	1	2	P23396	P23396 [202-214]		0	1458.83	100		High	High	0.001332	2.025e-06	20.19
	FALSE	High	[K].KPLPDHVSIVEPKDEILPTTPISEQK.[G]		1.63562e-07	0.00148064	1	1	6	P23396	P23396 [202-227]		1	2910.58	100		High	High	0.001332	4.932e-08	32.63
	FALSE	High	[K].IMLPWDPTGK.[I]		0.000176756	0.00148064	1	1	9	P23396	P23396 [188-197]		0	1157.6	100		High	High	0.001332	7.394e-05	40.58
	FALSE	High	[K].IMLPWDPTGK.[I]	1xOxidation [M2]	1.04028e-21	0.00148064	1	1	18	P23396	P23396 [188-197]		0	1173.6	100		High	High	0.00133156	6.72002e-23	37.69
	FALSE	High	[K].IMLPWDPTGKIGPK.[K]		0.0106988	0.00200592	1	1	1	P23396	P23396 [188-201]		1	1552.86	100		High	High	0.001538	0.00546	36.82
	FALSE	High	[K].IMLPWDPTGKIGPK.[K]	1xOxidation [M2]	0.00043942	0.00148064	1	1	3	P23396	P23396 [188-201]		1	1568.85	100		High	High	0.001332	0.0001918	34.93
	FALSE	High	[R].IRELTAVVQK.[R]		0.0036164	0.00162574	1	1	4	P23396	P23396 [66-75]		1	1156.7	100		High	High	0.001379	0.001747	17.98
	FALSE	High	[R].IRELTAVVQKR.[F]		0.0002072	0.00148064	1	1	3	P23396	P23396 [66-76]		2	1312.81	100		High	High	0.001332	8.73e-05	16.54
	FALSE	High	[K].RFGFPEGSVELYAEK.[V]		0.000384136	0.00148064	1	1	2	P23396	P23396 [76-90]		1	1728.86	100		High	High	0.001332	0.0001671	32.23
	FALSE	High	[R].TEIIILATR.[T]		0.000331726	0.00148064	1	1	11	P23396	P23396 [46-54]		0	1029.63	100		High	High	0.001332	0.0001435	32.22
	FALSE	High	[R].TQNVLGEK.[G]		0.0329727	0.00355031	1	1	2	P23396	P23396 [55-62]		0	888.479	100		High	High	0.002504	0.01793	14.45
	FALSE	High	[R].TQNVLGEKGR.[R]		0.00159526	0.00148064	1	1	2	P23396	P23396 [55-64]		1	1101.6	100		High	High	0.001332	0.00074	13.14
	FALSE	High	[K].VKIMLPWDPTGK.[I]		0.0275894	0.00322274	1	1	2	P23396	P23396 [186-197]		1	1384.77		No Quan Values	High	High	0.002308	0.01486
	FALSE	High	[K].VKIMLPWDPTGK.[I]	1xOxidation [M4]	0.000582065	0.00148064	1	1	3	P23396	P23396 [186-197]		1	1400.76	100		High	High	0.001332	0.0002585	34.07
	FALSE	High	[R].VTPTRTEIIILATR.[T]		0.00118976	0.00148064	1	1	1	P23396	P23396 [41-54]		1	1583.95	100		High	High	0.001332	0.0005467	29.17
	FALSE	High	[R].YKLLGGLAVR.[R]		0.00756335	0.00200592	1	1	2	P23396	P23396 [107-116]		1	1089.68	100		High	High	0.001538	0.00378	26.72
	Checked	Confidence	Annotated Sequence	Modifications	Qvality PEP	Qvality q-value	# Protein Groups	# Proteins	# PSMs	Master Protein Accessions	Positions in Master Proteins	Modifications in Master Proteins	# Missed Cleavages	Theo. MH+ [Da]	Abundances (Scaled): F2: Sample	Quan Info	Found in Sample: F2: Sample	Confidence (by Search Engine): CHIMERYS Identification	Percolator q-Value (by Search Engine): CHIMERYS Identification	Percolator PEP (by Search Engine): CHIMERYS Identification	Top Apex RT [min]
	FALSE	High	[R].ALEEANADLEVK.[I]		0.000106429	0.00148064	2	4	2	P02533; P08779	P02533 [135-146]; P08779 [137-148]		0	1301.66	100	Shared	High	High	0.001332	4.365e-05	23.52
	FALSE	High	[R].APSTYGGGLSVSSSR.[F]		5.60218e-05	0.00148064	1	1	1	P02533	P02533 [42-56]		0	1425.7	100		High	High	0.001332	2.223e-05	19.81
	FALSE	High	[K].ASLENSLEETK.[G]		0.00176987	0.00148064	2	2	1	P02533; P08779	P02533 [353-363]; P08779 [355-365]		0	1220.6	100	Shared	High	High	0.001332	0.0008289	19.88
	FALSE	High	[K].ASLENSLEETKGR.[Y]		7.55817e-05	0.00148064	2	2	1	P02533; P08779	P02533 [353-365]; P08779 [355-367]		1	1433.72	100	Shared	High	High	0.001332	3.045e-05	16.75
	FALSE	High	[K].DAEEWFFTK.[T]		0.000499596	0.00148064	1	1	2	P02533	P02533 [301-309]		0	1172.53	100		High	High	0.001332	0.0002195	40.21
	FALSE	High	[R].GQVGGDVNVEMDAAPGVDLSR.[I]	1xOxidation [M11]	0.00947373	0.00200592	1	1	1	P02533	P02533 [262-282]		0	2101.98		No Quan Values	High	High	0.001538	0.004793
	FALSE	High	[KR].LAADDFR.[AITLV]		0.0778225	0.00764945	6	17	1	P02533; P08727; Q2M2I5; P13645; Q04695; P08779	P02533 [195-201]; P08727 [160-166]; Q2M2I5 [225-231]; P13645 [229-235]; Q04695 [164-170]; P08779 [197-203]		0	807.4	100	Shared	High	High	0.005559	0.0449	19.4
	FALSE	High	[R].LASYLDKVR.[A]		0.000300822	0.00148064	5	7	6	P02533; P08727; P13645; Q04695; P08779	P02533 [126-134]; P08727 [91-99]; P13645 [157-165]; Q04695 [95-103]; P08779 [128-136]		1	1064.61	100	Shared	High	High	0.001332	0.0001292	18.78
	FALSE	High	[R].LEQEIATYR.[RSH]		0.00185852	0.00148064	5	8	1	P02533; P08727; Q04695; P08779; P35900	P02533 [408-416]; P08727 [373-381]; Q04695 [377-385]; P08779 [410-418]; P35900 [363-371]		0	1122.58	100	Shared	High	High	0.001332	0.0008681	19.8
	FALSE	High	[R].LLEGEDAHLSSSQFSSGSQSSR.[D]		6.07745e-08	0.00148064	1	1	1	P02533	P02533 [418-439]		0	2309.06	100		High	High	0.001332	1.748e-08	23.35
	FALSE	High	[R].ILNEMRDQYEK.[M]		7.33069e-05	0.00148064	2	2	1	P02533; Q04695	P02533 [283-293]; Q04695 [252-262]		1	1438.7		No Quan Values	High	High	0.001332	2.952e-05
	FALSE	High	[R].ILNEMRDQYEK.[M]	1xOxidation [M5]	0.000379469	0.00148064	2	2	1	P02533; Q04695	P02533 [283-293]; Q04695 [252-262]		1	1454.69	100	Shared	High	High	0.001332	0.0001645	14.42
	FALSE	High	[K].ILTATVDNANVLLQIDNAR.[L]		0.000534336	0.00148064	1	1	1	P02533	P02533 [176-194]		0	2054.12	100		High	High	0.001332	0.0002353	42.45
	FALSE	High	[K].IRDWYQR.[Q]		0.00633846	0.00200592	3	3	2	P02533; Q04695; P08779	P02533 [147-153]; Q04695 [116-122]; P08779 [149-155]		1	1036.53	100	Shared	High	High	0.001538	0.003145	16.32
	FALSE	High	[K].NHEEEMNALR.[G]		0.000914858	0.00148064	2	2	1	P02533; Q04695	P02533 [252-261]; Q04695 [221-230]		0	1242.55	100	Shared	High	High	0.001332	0.0004148	14.65
	FALSE	High	[K].NHEEEMNALR.[G]	1xOxidation [M6]	0.00102122	0.00148064	2	2	1	P02533; Q04695	P02533 [252-261]; Q04695 [221-230]		0	1258.55	100	Shared	High	High	0.001332	0.0004638	12.61
	FALSE	High	[R].QFTSSSSMK.[G]	1xOxidation [M8]	0.00537653	0.00200592	2	2	2	P02533; P08779	P02533 [7-15]; P08779 [7-15]		0	1018.45	100	Shared	High	High	0.001538	0.002653	10.13
	FALSE	High	[R].QRPAEIKDYSPYFK.[T]		0.0226463	0.0023017	1	1	1	P02533	P02533 [154-167]		1	1741.89	100		High	High	0.001694	0.012	22.58
	FALSE	High	[K].SEISELRR.[T]		0.0508435	0.00518328	2	2	1	P02533; Q04695	P02533 [329-336]; Q04695 [298-305]		1	989.537		No Quan Values	High	High	0.003847	0.02842
	FALSE	High	[R].TKYETELNLR.[M]		0.0169603	0.00212832	1	1	2	P02533	P02533 [202-211]		1	1266.67	100		High	High	0.001597	0.008852	18.8
	FALSE	High	[K].TIEDLRNK.[I]		0.0247766	0.00253864	2	2	1	P02533; P08779	P02533 [168-175]; P08779 [170-177]		1	988.542		No Quan Values	High	High	0.001852	0.01322
	FALSE	High	[R].TMQNLEIELQSQLSMK.[A]	2xOxidation [M2; M15]	0.000327696	0.00148064	1	1	2	P02533	P02533 [337-352]		0	1924.94	100		High	High	0.001332	0.0001415	33.72
	FALSE	High	[K].TRLEQEIATYR.[RS]		0.000261371	0.00148064	4	6	1	P02533; Q04695; P08779; P35900	P02533 [406-416]; Q04695 [375-385]; P08779 [408-418]; P35900 [361-371]		1	1379.73	100	Shared	High	High	0.001332	0.0001113	20.95
	FALSE	High	[K].TRLEQEIATYRR.[L]		0.0185678	0.00212832	4	4	1	P02533; Q04695; P08779; P35900	P02533 [406-417]; Q04695 [375-386]; P08779 [408-419]; P35900 [361-372]		2	1535.83	100	Shared	High	High	0.001597	0.009736	18.74
	FALSE	High	[K].VTMQNLNDR.[L]		0.00464444	0.00200592	3	7	2	P02533; P13645; P08779	P02533 [117-125]; P13645 [148-156]; P08779 [119-127]		0	1090.53	100	Shared	High	High	0.001538	0.002271	16.92
	FALSE	High	[K].VTMQNLNDR.[L]	1xOxidation [M3]	8.41351e-07	0.00148064	3	7	7	P02533; P13645; P08779	P02533 [117-125]; P13645 [148-156]; P08779 [119-127]		0	1106.53	100	Shared	High	High	0.001332	2.736e-07	13.6
	FALSE	High	[K].VTMQNLNDRLASYLDKVR.[A]	1xOxidation [M3]	0.000661767	0.00148064	3	3	1	P02533; P13645; P08779	P02533 [117-134]; P13645 [148-165]; P08779 [119-136]		2	2152.12	100	Shared	High	High	0.001332	0.0002953	30.84
FALSE	High	Master Protein	P60842	Eukaryotic initiation factor 4A-I OS=Homo sapiens OX=9606 GN=EIF4A1 PE=1 SV=1	0	96.111	45	21	60	11	406	46.1	5.48	28.25	21	protein metabolism;other metabolic processes	cytosol;translational apparatus;other cell component	nucleic acid binding activity;other molecular function	Pf00270, Pf00271	1973	ENSG00000161960	EIF4A1	B2R6L8; D3DTP9; hsa:1973; J3QLC4; P04765; P60842; Q5U018; Q61516	Translation factors; Fragile X syndrome; Translation inhibitors in chronically activated PDGFRA cells; Interferon type I signaling pathways	ISG15 antiviral mechanism; L13a-mediated translational silencing of Ceruloplasmin expression; Translation initiation complex formation; Ribosomal scanning and start codon recognition; GTP hydrolysis and joining of the 60S ribosomal subunit; Deadenylation of mRNA	11	11	100	4.80265e+07	High	1
	Checked	Confidence	Annotated Sequence	Modifications	Qvality PEP	Qvality q-value	# Protein Groups	# Proteins	# PSMs	Master Protein Accessions	Positions in Master Proteins	Modifications in Master Proteins	# Missed Cleavages	Theo. MH+ [Da]	Abundances (Scaled): F2: Sample	Quan Info	Found in Sample: F2: Sample	Confidence (by Search Engine): CHIMERYS Identification	Percolator q-Value (by Search Engine): CHIMERYS Identification	Percolator PEP (by Search Engine): CHIMERYS Identification	Top Apex RT [min]
	FALSE	High	[R].AEVQKLQMEAPHIIVGTPGR.[V]	1xOxidation [M8]	0.000122493	0.00148064	1	1	2	P60842	P60842 [142-161]		1	2190.17	100		High	High	0.001332	5.06e-05	25.37
	FALSE	High	[K].ATQALVLAPTR.[E]		0.000752376	0.00148064	1	1	3	P60842	P60842 [100-110]		0	1140.67	100		High	High	0.001332	0.0003386	24.71
	FALSE	High	[K].ATQALVLAPTRELAQQIQK.[V]		0.0933237	0.00914183	1	1	1	P60842	P60842 [100-118]		1	2079.19		No Quan Values	High	High	0.006385	0.0546
	FALSE	High	[R].DFTVSAMHGDMDQKER.[D]		4.63527e-05	0.00148064	1	1	1	P60842	P60842 [296-311]		1	1866.81	100		High	High	0.001332	1.83e-05	20.85
	FALSE	High	[R].DFTVSAMHGDMDQKER.[D]	1xOxidation [M]	5.07317e-06	0.00148064	1	1	2	P60842	P60842 [296-311]		1	1882.81	100		High	High	0.001332	1.798e-06	16.69
	FALSE	High	[R].DFTVSAMHGDMDQKER.[D]	2xOxidation [M7; M11]	3.58093e-06	0.00148064	1	1	1	P60842	P60842 [296-311]		1	1898.8	100		High	High	0.001332	1.253e-06	14.79
	FALSE	High	[K].DQIYDIFQK.[L]		0.00142912	0.00148064	1	1	1	P60842	P60842 [194-202]		0	1169.58	100		High	High	0.001332	0.0006595	37.82
	FALSE	High	[K].EELTLEGIR.[Q]		0.00398738	0.00162574	1	1	1	P60842	P60842 [239-247]		0	1059.57	100		High	High	0.001379	0.001932	29.57
	FALSE	High	[R].ELAQQIQK.[V]		0.0173751	0.00212832	2	2	1	P60842; Q14240	P60842 [111-118]; Q14240 [112-119]		0	957.536	100	Shared	High	High	0.001597	0.009093	15.23
	FALSE	High	[R].GFKDQIYDIFQK.[L]		0.0170631	0.00212832	1	1	1	P60842	P60842 [191-202]		1	1501.77	100		High	High	0.001597	0.008929	35.6
	FALSE	High	[K].GYDVIAQAQSGTGK.[T]		0.000214939	0.00148064	2	2	2	P60842; Q14240	P60842 [69-82]; Q14240 [70-83]		0	1394.69	100	Shared	High	High	0.001332	9.069e-05	22.52
	FALSE	High	[K].KEELTLEGIR.[Q]		0.00436956	0.00194857	1	1	1	P60842	P60842 [238-247]		1	1187.66	100		High	High	0.001538	0.002134	22.35
	FALSE	High	[R].KGVAINMVTEEDKR.[T]		0.00344404	0.00162574	1	1	2	P60842	P60842 [369-382]		2	1589.83	100		High	High	0.001379	0.001664	17.23
	FALSE	High	[R].KGVAINMVTEEDKR.[T]	1xOxidation [M7]	0.0695831	0.00624885	1	1	1	P60842	P60842 [369-382]		2	1605.83	100		High	High	0.004511	0.03972	14.49
	FALSE	High	[R].KVDWLTEK.[M]		0.00297461	0.00162574	3	3	3	P60842; P38919; Q14240	P60842 [284-291]; P38919 [289-296]; Q14240 [285-292]		1	1018.56	100	Shared	High	High	0.001379	0.001429	19.11
	FALSE	High	[K].LNSNTQVVLLSATMPSDVLEVTK.[K]	1xOxidation [M14]	6.56701e-05	0.00148064	1	1	1	P60842	P60842 [203-225]		0	2475.3	100		High	High	0.001332	2.634e-05	43.12
	FALSE	High	[K].LNSNTQVVLLSATMPSDVLEVTKK.[F]	1xOxidation [M14]	1.42792e-08	0.00148064	1	1	1	P60842	P60842 [203-226]		1	2603.4	100		High	High	0.001332	3.847e-09	37.49
	FALSE	High	[K].MFVLDEADEMLSR.[G]		0.000653728	0.00148064	2	2	2	P60842; Q14240	P60842 [178-190]; Q14240 [179-191]		0	1555.71	100	Shared	High	High	0.001332	0.0002907	45.03
	FALSE	High	[K].MFVLDEADEMLSR.[G]	1xOxidation [M]	7.27564e-06	0.00148064	2	2	4	P60842; Q14240	P60842 [178-190]; Q14240 [179-191]		0	1571.71	100	Shared	High	High	0.001332	2.628e-06	37.13
	FALSE	High	[K].MFVLDEADEMLSR.[G]	2xOxidation [M1; M10]	3.15399e-05	0.00148064	2	2	13	P60842; Q14240	P60842 [178-190]; Q14240 [179-191]		0	1587.7	100	Shared	High	High	0.001332	1.219e-05	33.05
	FALSE	High	[RK].QFYINVER.[E]		0.00228757	0.00148064	2	2	3	P60842; Q14240	P60842 [248-255]; Q14240 [249-256]		0	1068.55	100	Shared	High	High	0.001332	0.001081	26.62
	FALSE	High	[RK].QFYINVEREEWK.[L]		0.0878793	0.0087709	2	2	1	P60842; Q14240	P60842 [248-259]; Q14240 [249-260]		1	1640.81		No Quan Values	High	High	0.006259	0.05118
	FALSE	High	[RK].RKVDWLTEK.[M]		0.0517316	0.00534262	3	3	1	P60842; P38919; Q14240	P60842 [283-291]; P38919 [288-296]; Q14240 [284-292]		2	1174.66	100	Shared	High	High	0.003847	0.02887	17.43
	FALSE	High	[R].VFDMLNR.[R]		0.0850287	0.0087709	2	2	1	P60842; Q14240	P60842 [162-168]; Q14240 [163-169]		0	894.45	100	Shared	High	High	0.006259	0.04927	27.81
	FALSE	High	[R].VFDMLNRR.[Y]		5.14277e-05	0.00148064	2	2	3	P60842; Q14240	P60842 [162-169]; Q14240 [163-170]		1	1050.55	100	Shared	High	High	0.001332	2.033e-05	21.53
	FALSE	High	[R].VLITTDLLAR.[G]		0.000518255	0.00148064	2	2	7	P60842; Q14240	P60842 [325-334]; Q14240 [326-335]		0	1114.68	100	Shared	High	High	0.001332	0.0002289	36.27
FALSE	High	Master Protein	P19338	Nucleolin OS=Homo sapiens OX=9606 GN=NCL PE=1 SV=3	0	95.063	33	26	43	26	710	76.6	4.7	24.22	26	developmental processes;other biological processes	plasma membrane;nucleus;other cell component	nucleic acid binding activity;other molecular function	Pf00076	4691	ENSG00000115053	NCL	hsa:4691; P19338; Q53SK1; Q8NB06; Q9UCF0; Q9UDG1	Pathogenic Escherichia coli infection; VEGFA-VEGFR2 signaling	Major pathway of rRNA processing in the nucleolus and cytosol	3	0	100	2.56951e+07	High	1
	Checked	Confidence	Annotated Sequence	Modifications	Qvality PEP	Qvality q-value	# Protein Groups	# Proteins	# PSMs	Master Protein Accessions	Positions in Master Proteins	Modifications in Master Proteins	# Missed Cleavages	Theo. MH+ [Da]	Abundances (Scaled): F2: Sample	Quan Info	Found in Sample: F2: Sample	Confidence (by Search Engine): CHIMERYS Identification	Percolator q-Value (by Search Engine): CHIMERYS Identification	Percolator PEP (by Search Engine): CHIMERYS Identification	Top Apex RT [min]
	FALSE	High	[K].ALELTGLK.[V]		0.00478827	0.00200592	1	1	2	P19338	P19338 [363-370]		0	844.514	100		High	High	0.001538	0.002348	26.11
	FALSE	High	[R].AIRLELQGPR.[G]		0.0277543	0.00322274	1	1	1	P19338	P19338 [552-561]		1	1152.68	100		High	High	0.002308	0.0149	22.21
	FALSE	High	[K].ALVATPGKK.[G]		0.00026784	0.00148064	1	1	3	P19338	P19338 [117-125]		1	884.556	100		High	High	0.001332	0.0001143	13.47
	FALSE	High	[K].EAMEDGEIDGNK.[V]		0.000464267	0.00148064	1	1	1	P19338	P19338 [628-639]		0	1307.54		No Quan Values	High	High	0.001332	0.0002031
	FALSE	High	[K].EAMEDGEIDGNK.[V]	1xOxidation [M3]	0.00264874	0.00162574	1	1	1	P19338	P19338 [628-639]		0	1323.54	100		High	High	0.001379	0.00126	14.17
	FALSE	High	[K].EAMEDGEIDGNKVTLDWAKPK.[G]		0.000227094	0.00148064	1	1	1	P19338	P19338 [628-648]		1	2346.13	100		High	High	0.001332	9.612e-05	29.17
	FALSE	High	[K].EAMEDGEIDGNKVTLDWAKPK.[G]	1xOxidation [M3]	1.76247e-06	0.00148064	1	1	4	P19338	P19338 [628-648]		1	2362.12	100		High	High	0.001332	5.947e-07	26.57
	FALSE	High	[K].FGYVDFESAEDLEK.[A]		0.000154517	0.00148064	1	1	1	P19338	P19338 [349-362]		0	1648.74	100		High	High	0.001332	6.435e-05	38.93
	FALSE	High	[K].GFGFVDFNSEEDAK.[A]		0.000189048	0.00148064	1	1	3	P19338	P19338 [611-624]		0	1561.68	100		High	High	0.001332	7.931e-05	37.52
	FALSE	High	[K].GIAYIEFK.[T]		0.00561097	0.00200592	1	1	2	P19338	P19338 [430-437]		0	940.514	100		High	High	0.001538	0.002766	30.56
	FALSE	High	[K].GLSEDTTEETLK.[E]		0.000306389	0.00148064	1	1	1	P19338	P19338 [578-589]		0	1322.63	100		High	High	0.001332	0.000132	19.84
	FALSE	High	[K].GLSEDTTEETLKESFDGSVR.[A]		7.02368e-05	0.00148064	1	1	1	P19338	P19338 [578-597]		1	2200.03		No Quan Values	High	High	0.001332	2.824e-05
	FALSE	High	[R].LELQGPR.[G]		0.00747178	0.00200592	1	1	1	P19338	P19338 [555-561]		0	812.462		No Quan Values	High	High	0.001538	0.003742
	FALSE	High	[R].IVTDRETGSSK.[G]		0.0077028	0.00200592	1	1	1	P19338	P19338 [600-610]		1	1192.62	100		High	High	0.001538	0.003855	10.41
	FALSE	High	[K].NDLAVVDVR.[I]		0.00629995	0.00200592	1	1	1	P19338	P19338 [334-342]		0	1000.54		No Quan Values	High	High	0.001538	0.003122
	FALSE	High	[K].QKVEGTEPTTAFNLFVGNLNFNK.[S]		0.00149157	0.00148064	1	1	1	P19338	P19338 [296-318]		1	2568.31	100		High	High	0.001332	0.0006897	43.69
	FALSE	High	[K].SKGIAYIEFK.[T]		0.0264607	0.00322274	1	1	1	P19338	P19338 [428-437]		1	1155.64	100		High	High	0.002308	0.01414	24.02
	FALSE	High	[R].SISLYYTGEK.[G]		0.000129419	0.00148064	1	1	4	P19338	P19338 [458-467]		0	1160.58	100		High	High	0.001332	5.342e-05	25.46
	FALSE	High	[K].TEADAEKTFEEK.[Q]		0.000139268	0.00148064	1	1	2	P19338	P19338 [438-449]		1	1397.64	100		High	High	0.001332	5.771e-05	15.1
	FALSE	High	[K].TEADAEKTFEEKQGTEIDGR.[S]		4.64453e-08	0.00148064	1	1	1	P19338	P19338 [438-457]		2	2254.05	100		High	High	0.001332	1.317e-08	18.16
	FALSE	High	[K].TFEEKQGTEIDGR.[S]		0.00131195	0.00148064	1	1	1	P19338	P19338 [445-457]		1	1509.72	100		High	High	0.001332	0.0006052	15.27
	FALSE	High	[K].TGISDVFAK.[N]		0.00401179	0.00162574	1	1	1	P19338	P19338 [325-333]		0	937.499		No Quan Values	High	High	0.001379	0.001947
	FALSE	High	[K].VAVATPAKK.[A]		0.00271424	0.00162574	1	1	2	P19338	P19338 [72-80]		1	884.556	100		High	High	0.001379	0.001294	12.29
	FALSE	High	[K].VEGTEPTTAFNLFVGNLNFNK.[S]		0.000578519	0.00148064	1	1	1	P19338	P19338 [298-318]		0	2312.16	100		High	High	0.001332	0.0002562	50.36
	FALSE	High	[K].VFGNEIKLEKPK.[G]		0.0752635	0.00724348	1	1	1	P19338	P19338 [371-382]		1	1401.81		No Quan Values	High	High	0.005156	0.04323
	FALSE	High	[K].VTQDELK.[E]		0.0294572	0.00340214	1	1	1	P19338	P19338 [404-410]		0	832.441	100		High	High	0.002416	0.01585	13.85
	FALSE	High	[K].VTQDELKEVFEDAAEIR.[L]		0.000202196	0.00148064	1	1	1	P19338	P19338 [404-420]		1	1991.99	100		High	High	0.001332	8.513e-05	40.82
	FALSE	High	[K].VVVSPTKK.[V]		0.0133935	0.00212832	1	1	2	P19338	P19338 [64-71]		1	857.545	100		High	High	0.001597	0.006911	10.51
FALSE	High	Master Protein	Q9Y262	Eukaryotic translation initiation factor 3 subunit L OS=Homo sapiens OX=9606 GN=EIF3L PE=1 SV=1	0	91.349	38	22	63	22	564	66.7	6.34	32.5	22	cell organization and biogenesis;protein metabolism;other metabolic processes;other biological processes	cytosol;translational apparatus;nucleus;other cell component	nucleic acid binding activity	Pf10255	51386	ENSG00000100129	EIF3L	B2RDG6; B4DYB2; G8JLH4; hsa:51386; Q53HQ1; Q53HT4; Q5QTR1; Q5TI15; Q6ICD2; Q9Y262		L13a-mediated translational silencing of Ceruloplasmin expression; Translation initiation complex formation; Ribosomal scanning and start codon recognition; GTP hydrolysis and joining of the 60S ribosomal subunit; Formation of a pool of free 40S subunits; Formation of the ternary complex, and subsequently, the 43S complex	6	0	100	5.25509e+07	High	1
	Checked	Confidence	Annotated Sequence	Modifications	Qvality PEP	Qvality q-value	# Protein Groups	# Proteins	# PSMs	Master Protein Accessions	Positions in Master Proteins	Modifications in Master Proteins	# Missed Cleavages	Theo. MH+ [Da]	Abundances (Scaled): F2: Sample	Quan Info	Found in Sample: F2: Sample	Confidence (by Search Engine): CHIMERYS Identification	Percolator q-Value (by Search Engine): CHIMERYS Identification	Percolator PEP (by Search Engine): CHIMERYS Identification	Top Apex RT [min]
	FALSE	High	[K].DMIHIADTK.[V]		0.0142305	0.00212832	1	1	1	Q9Y262	Q9Y262 [526-534]		0	1043.52	100		High	High	0.001597	0.007371	20.97
	FALSE	High	[K].FLSPVVPNYDNVHPNYHK.[E]		0.000199739	0.00148064	1	1	5	Q9Y262	Q9Y262 [420-437]		0	2140.06	100		High	High	0.001332	8.43e-05	27.09
	FALSE	High	[K].FLSPVVPNYDNVHPNYHKEPFLQQLK.[V]		0.000645787	0.00148064	1	1	2	Q9Y262	Q9Y262 [420-445]		1	3123.61	100		High	High	0.001332	0.0002876	36.55
	FALSE	High	[K].LAGFLDLTEQEFR.[I]		0.000168321	0.00148064	1	1	1	Q9Y262	Q9Y262 [475-487]		0	1538.78	100		High	High	0.001332	7.051e-05	45.13
	FALSE	High	[R].IDESIHLQLR.[E]		0.00128812	0.00148064	1	1	3	Q9Y262	Q9Y262 [382-391]		0	1223.67	100		High	High	0.001332	0.0005911	25.83
	FALSE	High	[R].LHSLLGDYYQAIK.[V]		8.54089e-05	0.00148064	1	1	7	Q9Y262	Q9Y262 [280-292]		0	1520.81	100		High	High	0.001332	3.45e-05	32.47
	FALSE	High	[K].LYTTMPVAK.[L]	1xOxidation [M5]	0.00109222	0.00148064	1	1	3	Q9Y262	Q9Y262 [466-474]		0	1039.55	100		High	High	0.001332	0.0004997	16.6
	FALSE	High	[K].MLGYFSLVGLLR.[L]		0.00357252	0.00162574	1	1	1	Q9Y262	Q9Y262 [268-279]		0	1368.77	100		High	High	0.001379	0.001722	52.93
	FALSE	High	[K].MLGYFSLVGLLR.[L]	1xOxidation [M1]	0.000302666	0.00148064	1	1	6	Q9Y262	Q9Y262 [268-279]		0	1384.77	100		High	High	0.001332	0.00013	50.42
	FALSE	High	[K].NFIQYFHK.[T]		0.00104011	0.00148064	1	1	9	Q9Y262	Q9Y262 [54-61]		0	1096.56	100		High	High	0.001332	0.0004747	24.66
	FALSE	High	[R].QIHKFEELNR.[T]		5.84705e-05	0.00148064	1	1	1	Q9Y262	Q9Y262 [546-555]		1	1313.7	100		High	High	0.001332	2.327e-05	15.17
	FALSE	High	[K].QNEQMHALLAIALTMYPMR.[I]	2xOxidation [M15; M]	6.25365e-05	0.00148064	1	1	3	Q9Y262	Q9Y262 [363-381]		0	2263.1	100		High	High	0.001332	2.494e-05	38.87
	FALSE	High	[R].QYEQQTYQVIPEVIK.[N]		0.000410849	0.00148064	1	1	1	Q9Y262	Q9Y262 [39-53]		0	1865.96	100		High	High	0.001332	0.0001787	35.13
	FALSE	High	[R].RYGDFFIR.[Q]		0.0854981	0.0087709	1	1	1	Q9Y262	Q9Y262 [538-545]		1	1073.55		No Quan Values	High	High	0.006259	0.04961
	FALSE	High	[K].SEEEIDFLR.[S]		0.00329996	0.00162574	1	1	1	Q9Y262	Q9Y262 [208-216]		0	1137.54	100		High	High	0.001379	0.001588	31.98
	FALSE	High	[R].TTYKYEMINK.[Q]		0.0222421	0.0023017	1	1	1	Q9Y262	Q9Y262 [353-362]		1	1290.64	100		High	High	0.001694	0.01179	16.69
	FALSE	High	[R].TTYKYEMINK.[Q]	1xOxidation [M7]	0.00227364	0.00148064	1	1	2	Q9Y262	Q9Y262 [353-362]		1	1306.63	100		High	High	0.001332	0.001077	14.5
	FALSE	High	[K].TVSDLIDQK.[V]		0.00382062	0.00162574	1	1	5	Q9Y262	Q9Y262 [62-70]		0	1018.54	100		High	High	0.001379	0.001851	22.61
	FALSE	High	[K].TVSDLIDQKVYELQASR.[V]		7.55817e-05	0.00148064	1	1	2	Q9Y262	Q9Y262 [62-78]		1	1965.03	100		High	High	0.001332	3.041e-05	34.73
	FALSE	High	[K].VLENIELNK.[K]		0.00582001	0.00200592	1	1	1	Q9Y262	Q9Y262 [293-301]		0	1071.6	100		High	High	0.001538	0.002886	24.59
	FALSE	High	[K].VLENIELNKK.[S]		4.42893e-07	0.00148064	1	1	2	Q9Y262	Q9Y262 [293-302]		1	1199.7	100		High	High	0.001332	1.396e-07	18.52
	FALSE	High	[K].VSGGPSLEQR.[F]		0.000279548	0.00148064	1	1	3	Q9Y262	Q9Y262 [144-153]		0	1029.53	100		High	High	0.001332	0.0001198	15.29
	FALSE	High	[R].VSSDVIDQK.[V]		0.00106585	0.00148064	1	1	1	Q9Y262	Q9Y262 [79-87]		0	990.51	100		High	High	0.001332	0.000486	16.09
	FALSE	High	[K].VYELQASR.[V]		0.0091899	0.00200592	1	1	1	Q9Y262	Q9Y262 [71-78]		0	965.505	100		High	High	0.001538	0.004653	17.38
FALSE	High	Master Protein	P62753	40S ribosomal protein S6 OS=Homo sapiens OX=9606 GN=RPS6 PE=1 SV=1	0	90.288	37	17	49	17	249	28.7	10.84	25.4	17	cell cycle OR cell proliferation;protein metabolism;RNA metabolism OR transcription;other metabolic processes;developmental processes;signal transduction;other biological processes	cytosol;ER/Golgi;translational apparatus;nucleus;other cell component	other molecular function	Pf01092	6194	ENSG00000137154	RPS6	hsa:6194; P08227; P10660; P62753; Q4VBY7; Q8N6Z7	IL-5 signaling pathway; Thyroid stimulating hormone (TSH) signaling pathway; Leptin signaling pathway; Follicle stimulating hormone (FSH) signaling pathway; Prolactin signaling pathway; Thymic stromal lymphopoietin (TSLP) signaling pathway; Interleukin-11 signaling pathway; Oncostatin M signaling pathway; Brain-derived neurotrophic factor (BDNF) signaling pathway; Kit receptor signaling pathway; …	Major pathway of rRNA processing in the nucleolus and cytosol; SRP-dependent cotranslational protein targeting to membrane; Regulation of expression of SLITs and ROBOs; Nonsense Mediated Decay (NMD) enhanced by the Exon Junction Complex (EJC); L13a-mediated translational silencing of Ceruloplasmin expression; Translation initiation complex formation; Formation of a pool of free 40S subunits; Form…	47	0	100	6.66408e+07	High	1
	Checked	Confidence	Annotated Sequence	Modifications	Qvality PEP	Qvality q-value	# Protein Groups	# Proteins	# PSMs	Master Protein Accessions	Positions in Master Proteins	Modifications in Master Proteins	# Missed Cleavages	Theo. MH+ [Da]	Abundances (Scaled): F2: Sample	Quan Info	Found in Sample: F2: Sample	Confidence (by Search Engine): CHIMERYS Identification	Percolator q-Value (by Search Engine): CHIMERYS Identification	Percolator PEP (by Search Engine): CHIMERYS Identification	Top Apex RT [min]
	FALSE	High	[K].DIPGLTDTTVPR.[R]		4.53853e-07	0.00148064	1	1	5	P62753	P62753 [120-131]		0	1284.68	100		High	High	0.001332	1.436e-07	34.21
	FALSE	High	[K].GEKDIPGLTDTTVPR.[R]		0.000678142	0.00148064	1	1	1	P62753	P62753 [117-131]		1	1598.84		No Quan Values	High	High	0.001332	0.0003026
	FALSE	High	[K].KGEKDIPGLTDTTVPR.[R]		0.00547578	0.00200592	1	1	1	P62753	P62753 [116-131]		2	1726.93		No Quan Values	High	High	0.001538	0.002693
	FALSE	High	[R].KLFNLSKEDDVR.[Q]		9.30387e-05	0.00148064	1	1	1	P62753	P62753 [143-154]		2	1463.79	100		High	High	0.001332	3.782e-05	19.8
	FALSE	High	[K].KNKEEAAEYAK.[L]		0.00161488	0.00148064	1	1	1	P62753	P62753 [201-211]		2	1280.65	100		High	High	0.001332	0.0007537	10.11
	FALSE	High	[K].LFNLSKEDDVR.[Q]		1.98219e-05	0.00148064	1	1	5	P62753	P62753 [144-154]		1	1335.69	100		High	High	0.001332	7.507e-06	22.5
	FALSE	High	[K].LIEVDDER.[K]		0.0024918	0.00148064	1	1	8	P62753	P62753 [15-22]		0	988.495	100		High	High	0.001332	0.001181	19.57
	FALSE	High	[K].LIEVDDERK.[L]		0.00117531	0.00148064	1	1	2	P62753	P62753 [15-23]		1	1116.59	100		High	High	0.001332	0.0005373	15.46
	FALSE	High	[K].LIEVDDERKLR.[T]		0.00149157	0.00148064	1	1	1	P62753	P62753 [15-25]		2	1385.77	100		High	High	0.001332	0.0006925	17.25
	FALSE	High	[R].ISGGNDKQGFPMK.[Q]		0.000262974	0.00148064	1	1	1	P62753	P62753 [52-64]		1	1378.68	100		High	High	0.001332	0.0001124	15.72
	FALSE	High	[R].ISGGNDKQGFPMK.[Q]	1xOxidation [M12]	2.86018e-05	0.00148064	1	1	1	P62753	P62753 [52-64]		1	1394.67	100		High	High	0.001332	1.1e-05	13.88
	FALSE	High	[R].ISGGNDKQGFPMKQGVLTHGR.[V]	1xOxidation [M12]	6.84432e-06	0.00148064	1	1	3	P62753	P62753 [52-72]		2	2243.13	100		High	High	0.001332	2.461e-06	15.49
	FALSE	High	[R].MATEVAADALGEEWK.[G]		6.89608e-05	0.00148064	1	1	1	P62753	P62753 [32-46]		0	1620.76		No Quan Values	High	High	0.001332	2.763e-05
	FALSE	High	[R].MATEVAADALGEEWK.[G]	1xOxidation [M1]	3.43573e-05	0.00148064	1	1	3	P62753	P62753 [32-46]		0	1636.75	100		High	High	0.001332	1.329e-05	31.89
	FALSE	High	[R].MATEVAADALGEEWKGYVVR.[I]		8.69893e-05	0.00148064	1	1	1	P62753	P62753 [32-51]		1	2195.08		No Quan Values	High	High	0.001332	3.53e-05
	FALSE	High	[R].MATEVAADALGEEWKGYVVR.[I]	1xOxidation [M1]	1.29228e-05	0.00148064	1	1	5	P62753	P62753 [32-51]		1	2211.08		No Quan Values	High	High	0.001332	4.777e-06
	FALSE	High	[K].NKEEAAEYAK.[L]		0.0031619	0.00162574	1	1	3	P62753	P62753 [202-211]		1	1152.55	100		High	High	0.001379	0.001524	10.55
	FALSE	High	[K].QGFPMKQGVLTHGR.[V]	1xOxidation [M5]	6.36937e-05	0.00148064	1	1	2	P62753	P62753 [59-72]		1	1571.81	100		High	High	0.001332	2.539e-05	15.05
	FALSE	High	[K].QGVLTHGR.[V]		0.0058914	0.00200592	1	1	3	P62753	P62753 [65-72]		0	867.48	100		High	High	0.001538	0.002911	10.12
	FALSE	High	[K].RMATEVAADALGEEWK.[G]	1xOxidation [M2]	0.000418452	0.00148064	1	1	1	P62753	P62753 [31-46]		1	1792.85	100		High	High	0.001332	0.0001831	27.26
FALSE	High	Master Protein	P46781	40S ribosomal protein S9 OS=Homo sapiens OX=9606 GN=RPS9 PE=1 SV=3	0	85.593	68	22	84	22	194	22.6	10.65	51.25	22	protein metabolism;other metabolic processes;other biological processes	cytosol;translational apparatus;nucleus;other cell component	nucleic acid binding activity;other molecular function	Pf00163, Pf01479	6203	ENSG00000170889; ENSG00000274005; ENSG00000274626; ENSG00000274646; ENSG00000274950; ENSG00000275323; ENSG00000277079; ENSG00000277359; ENSG00000278081; ENSG00000278270	RPS9	A9C4C1; hsa:6203; P46781; Q4QRK7; Q9BVZ0	Cytoplasmic ribosomal proteins	Regulation of expression of SLITs and ROBOs; L13a-mediated translational silencing of Ceruloplasmin expression; Translation initiation complex formation; Formation of a pool of free 40S subunits; Formation of the ternary complex, and subsequently, the 43S complex; Ribosomal scanning and start codon recognition; GTP hydrolysis and joining of the 60S ribosomal subunit; Major pathway of rRNA process…	20	0	100	6.0631e+08	High	1
	Checked	Confidence	Annotated Sequence	Modifications	Qvality PEP	Qvality q-value	# Protein Groups	# Proteins	# PSMs	Master Protein Accessions	Positions in Master Proteins	Modifications in Master Proteins	# Missed Cleavages	Theo. MH+ [Da]	Abundances (Scaled): F2: Sample	Quan Info	Found in Sample: F2: Sample	Confidence (by Search Engine): CHIMERYS Identification	Percolator q-Value (by Search Engine): CHIMERYS Identification	Percolator PEP (by Search Engine): CHIMERYS Identification	Top Apex RT [min]
	FALSE	High	[R].ELLTLDEK.[D]		0.0115781	0.00200592	1	1	1	P46781	P46781 [59-66]		0	960.525		No Quan Values	High	High	0.001538	0.005939
	FALSE	High	[R].ELLTLDEKDPRR.[L]		0.00015264	0.00148064	1	1	2	P46781	P46781 [59-70]		2	1484.81	100		High	High	0.001332	6.342e-05	19.6
	FALSE	High	[K].GQGGAGAGDDEEED.[-]		0.00120439	0.00148064	1	1	1	P46781	P46781 [181-194]		0	1306.47	100		High	High	0.001332	0.0005537	13.93
	FALSE	High	[K].HIDFSLR.[S]		5.36756e-05	0.00148064	1	1	11	P46781	P46781 [156-162]		0	887.473	100		High	High	0.001332	2.132e-05	22.6
	FALSE	High	[K].KGQGGAGAGDDEEED.[-]		4.24923e-06	0.00148064	1	1	10	P46781	P46781 [180-194]		1	1434.56	100		High	High	0.001332	1.499e-06	10.08
	FALSE	High	[R].KQVVNIPSFIVR.[L]		0.0037513	0.00162574	1	1	7	P46781	P46781 [139-150]		1	1399.84	100		High	High	0.001379	0.001818	32.16
	FALSE	High	[R].KTYVTPR.[R]		0.0366703	0.00355031	1	1	3	P46781	P46781 [11-17]		1	864.494	100		High	High	0.002504	0.02003	11.88
	FALSE	High	[R].LDSQKHIDFSLR.[S]		0.000264586	0.00148064	1	1	3	P46781	P46781 [151-162]		1	1458.77	100		High	High	0.001332	0.0001128	21.29
	FALSE	High	[K].LDYILGLK.[I]		0.00484704	0.00200592	1	1	2	P46781	P46781 [94-101]		0	934.561	100		High	High	0.001538	0.002376	35.57
	FALSE	High	[K].IEDFLER.[R]		0.0782565	0.00764945	1	1	1	P46781	P46781 [102-108]		0	921.468		No Quan Values	High	High	0.005559	0.04514
	FALSE	High	[K].IEDFLERR.[L]		0.00747178	0.00200592	1	1	1	P46781	P46781 [102-109]		1	1077.57	100		High	High	0.001538	0.003741	20.99
	FALSE	High	[R].LFEGNALLR.[R]		0.00138612	0.00148064	1	1	15	P46781	P46781 [71-79]		0	1032.58	100		High	High	0.001332	0.0006414	30.97
	FALSE	High	[R].IGVLDEGK.[M]		0.00122667	0.00148064	1	1	3	P46781	P46781 [84-91]		0	830.462	100		High	High	0.001332	0.0005648	20.26
	FALSE	High	[K].LIGEYGLR.[N]		0.0287643	0.00340214	1	1	7	P46781	P46781 [31-38]		0	920.52	100		High	High	0.002416	0.01552	25.24
	FALSE	High	[R].LQTQVFK.[L]		0.0100067	0.00200592	1	1	1	P46781	P46781 [110-116]		0	863.499	100		High	High	0.001538	0.005088	18.51
	FALSE	High	[R].LQTQVFKLGLAK.[S]		0.000682298	0.00148064	1	1	1	P46781	P46781 [110-121]		1	1345.82	100		High	High	0.001332	0.0003056	27.84
	FALSE	High	[K].MKLDYILGLK.[I]		0.0024918	0.00148064	1	1	2	P46781	P46781 [92-101]		1	1193.7	100		High	High	0.001332	0.001185	35.65
	FALSE	High	[K].MKLDYILGLK.[I]	1xOxidation [M1]	0.00348634	0.00162574	1	1	3	P46781	P46781 [92-101]		1	1209.69	100		High	High	0.001379	0.001687	30.25
	FALSE	High	[K].QVVNIPSFIVR.[L]		0.00320074	0.00162574	1	1	1	P46781	P46781 [140-150]		0	1271.75	100		High	High	0.001379	0.001543	39
	FALSE	High	[R].RLFEGNALLR.[R]		0.000221609	0.00148064	1	1	2	P46781	P46781 [70-79]		1	1188.68	100		High	High	0.001332	9.376e-05	25.79
	FALSE	High	[R].RLQTQVFK.[L]		3.01774e-06	0.00148064	1	1	3	P46781	P46781 [109-116]		1	1019.6	100		High	High	0.001332	1.046e-06	15.51
	FALSE	High	[R].SPYGGGRPGR.[V]		0.00157589	0.00148064	1	1	2	P46781	P46781 [163-172]		0	1003.51	100		High	High	0.001332	0.0007304	10.56
	FALSE	High	[K].SRLDQELK.[L]		1.42986e-07	0.00148064	1	1	2	P46781	P46781 [23-30]		1	988.542	100		High	High	0.001332	4.298e-08	14.57
FALSE	High	Master Protein	P62701	40S ribosomal protein S4, X isoform OS=Homo sapiens OX=9606 GN=RPS4X PE=1 SV=2	0	80.602	57	18	57	18	263	29.6	10.15	27.88	18	protein metabolism;other metabolic processes;other biological processes	cytosol;translational apparatus;nucleus;other cell component	nucleic acid binding activity;other molecular function	Pf00467, Pf00900, Pf01479, Pf08071, Pf16121	6191	ENSG00000198034	RPS4X	hsa:6191; P12631; P12750; P27576; P55831; P62701; Q14727; Q6IPY4	Cytoplasmic ribosomal proteins	Regulation of expression of SLITs and ROBOs; Major pathway of rRNA processing in the nucleolus and cytosol; L13a-mediated translational silencing of Ceruloplasmin expression; Translation initiation complex formation; Formation of a pool of free 40S subunits; Formation of the ternary complex, and subsequently, the 43S complex; Ribosomal scanning and start codon recognition; GTP hydrolysis and join…	19	0	100	9.32451e+07	High	1
	Checked	Confidence	Annotated Sequence	Modifications	Qvality PEP	Qvality q-value	# Protein Groups	# Proteins	# PSMs	Master Protein Accessions	Positions in Master Proteins	Modifications in Master Proteins	# Missed Cleavages	Theo. MH+ [Da]	Abundances (Scaled): F2: Sample	Quan Info	Found in Sample: F2: Sample	Confidence (by Search Engine): CHIMERYS Identification	Percolator q-Value (by Search Engine): CHIMERYS Identification	Percolator PEP (by Search Engine): CHIMERYS Identification	Top Apex RT [min]
	FALSE	High	[K].DANGNSFATR.[LI]		0.0080873	0.00200592	1	3	4	P62701	P62701 [212-221]		0	1052.48	100		High	High	0.001538	0.004071	15.33
	FALSE	High	[R].ERHPGSFDVVHVK.[D]		0.00237297	0.00148064	1	2	3	P62701	P62701 [199-211]		1	1506.78	100		High	High	0.001332	0.001121	19.01
	FALSE	High	[K].GIPHLVTHDAR.[T]		0.000131814	0.00148064	1	3	6	P62701	P62701 [135-145]		0	1215.66	100		High	High	0.001332	5.457e-05	15.99
	FALSE	High	[K].GNKPWISLPR.[G]		0.010962	0.00200592	1	1	7	P62701	P62701 [231-240]		0	1167.66	100		High	High	0.001538	0.005614	24.55
	FALSE	High	[R].HPGSFDVVHVK.[D]		6.8123e-05	0.00148064	1	2	5	P62701	P62701 [201-211]		0	1221.64	100		High	High	0.001332	2.737e-05	17.9
	FALSE	High	[R].HPGSFDVVHVKDANGNSFATR.[L]		0.0529381	0.00534262	1	2	1	P62701	P62701 [201-221]		1	2255.1	100		High	High	0.00394	0.0297	23.24
	FALSE	High	[R].LIYDTKGR.[F]		0.00336096	0.00162574	1	1	2	P62701	P62701 [101-108]		1	965.541	100		High	High	0.001379	0.001615	14.56
	FALSE	High	[R].LSNIFVIGK.[G]		0.00253788	0.00162574	1	1	1	P62701	P62701 [222-230]		0	990.598	100		High	High	0.001379	0.001207	33.26
	FALSE	High	[K].LTGVFAPRPSTGPHK.[L]		0.000400927	0.00148064	1	3	2	P62701	P62701 [23-37]		0	1564.86	100		High	High	0.001332	0.0001743	17.02
	FALSE	High	[R].LTIAEER.[D]		0.0271001	0.00322274	1	2	6	P62701	P62701 [246-252]		0	831.457	100		High	High	0.002308	0.01457	16.83
	FALSE	High	[R].LTIAEERDKR.[L]		0.00268129	0.00162574	1	2	1	P62701	P62701 [246-255]		2	1230.68	100		High	High	0.001379	0.00128	13.42
	FALSE	High	[R].ITPEEAK.[Y]		0.0621392	0.00590566	1	1	2	P62701	P62701 [114-120]		0	787.42		No Quan Values	High	High	0.004292	0.03515
	FALSE	High	[R].TDITYPAGFMDVISIDKTGENFR.[L]		7.04707e-07	0.00148064	1	1	2	P62701	P62701 [78-100]		1	2590.25	100		High	High	0.001332	2.278e-07	45.73
	FALSE	High	[R].TDITYPAGFMDVISIDKTGENFR.[L]	1xOxidation [M10]	1.57141e-05	0.00148064	1	1	2	P62701	P62701 [78-100]		1	2606.24	100		High	High	0.001332	5.86e-06	40.94
	FALSE	High	[R].TIRYPDPLIK.[V]		0.00181365	0.00148064	1	2	4	P62701	P62701 [146-155]		1	1215.71	100		High	High	0.001332	0.0008506	24.9
	FALSE	High	[K].VNDTIQIDLETGK.[I]		4.10196e-05	0.00148064	1	1	2	P62701	P62701 [156-168]		0	1445.75	100		High	High	0.001332	1.602e-05	31.06
	FALSE	High	[K].VRTDITYPAGFMDVISIDKTGENFR.[L]	1xOxidation [M12]	3.59799e-07	0.00148064	1	1	1	P62701	P62701 [76-100]		2	2861.41	100		High	High	0.001332	1.129e-07	37.63
	FALSE	High	[K].YALTGDEVK.[K]		0.0077028	0.00200592	1	3	2	P62701	P62701 [54-62]		0	995.504	100		High	High	0.001538	0.003855	19.2
	FALSE	High	[K].YALTGDEVKK.[I]		4.9274e-05	0.00148064	1	3	4	P62701	P62701 [54-63]		1	1123.6	100		High	High	0.001332	1.947e-05	15.23
FALSE	High	Master Protein	O15371	Eukaryotic translation initiation factor 3 subunit D OS=Homo sapiens OX=9606 GN=EIF3D PE=1 SV=1	0	78.297	25	17	46	17	548	63.9	6.05	22.35	17	cell organization and biogenesis;protein metabolism;other metabolic processes;other biological processes	cytosol;translational apparatus;other cell component	nucleic acid binding activity	Pf05091	8664	ENSG00000100353	EIF3D	A8MWD3; B2R7D4; B4DTF8; B4DVY1; hsa:8664; O15371; Q3MJD9; Q5M9Q6	Translation factors; VEGFA-VEGFR2 signaling; nsp1 from SARS-CoV-2 inhibits translation initiation in the host cell	L13a-mediated translational silencing of Ceruloplasmin expression; Translation initiation complex formation; Formation of a pool of free 40S subunits; Formation of the ternary complex, and subsequently, the 43S complex; Ribosomal scanning and start codon recognition; GTP hydrolysis and joining of the 60S ribosomal subunit	9	0	100	48299137	High	1
	Checked	Confidence	Annotated Sequence	Modifications	Qvality PEP	Qvality q-value	# Protein Groups	# Proteins	# PSMs	Master Protein Accessions	Positions in Master Proteins	Modifications in Master Proteins	# Missed Cleavages	Theo. MH+ [Da]	Abundances (Scaled): F2: Sample	Quan Info	Found in Sample: F2: Sample	Confidence (by Search Engine): CHIMERYS Identification	Percolator q-Value (by Search Engine): CHIMERYS Identification	Percolator PEP (by Search Engine): CHIMERYS Identification	Top Apex RT [min]
	FALSE	High	[R].DMPYQPFSK.[G]		0.00355078	0.00162574	1	1	3	O15371	O15371 [27-35]		0	1112.51		No Quan Values	High	High	0.001379	0.001713
	FALSE	High	[K].EEMDFPQLMK.[M]	1xOxidation [M3]	0.0402847	0.00416828	1	1	1	O15371	O15371 [172-181]		0	1283.56		No Quan Values	High	High	0.002905	0.02217
	FALSE	High	[K].EEMDFPQLMK.[M]	2xOxidation [M3; M9]	0.00320074	0.00162574	1	1	1	O15371	O15371 [172-181]		0	1299.56	100		High	High	0.001379	0.00154	24.92
	FALSE	High	[R].GAVIATELK.[N]		0.0111637	0.00200592	1	1	2	O15371	O15371 [418-426]		0	901.535	100		High	High	0.001538	0.005721	20.76
	FALSE	High	[R].GAVIATELKNNSYK.[L]		9.89024e-05	0.00148064	1	1	1	O15371	O15371 [418-431]		1	1507.81	100		High	High	0.001332	4.024e-05	18.5
	FALSE	High	[R].GAVIATELKNNSYKLAR.[W]		5.73273e-06	0.00148064	1	1	1	O15371	O15371 [418-434]		2	1848.03	100		High	High	0.001332	2.041e-06	22.62
	FALSE	High	[K].LEEGKYLILK.[D]		0.0101292	0.00200592	1	1	2	O15371	O15371 [501-510]		1	1205.71		No Quan Values	High	High	0.001538	0.005166
	FALSE	High	[K].LEEGKYLILKDPNK.[Q]		7.11007e-05	0.00148064	1	1	2	O15371	O15371 [501-514]		2	1659.93	100		High	High	0.001332	2.85e-05	22.34
	FALSE	High	[R].IFHTVTTTDDPVIR.[K]		0.00470145	0.00200592	1	1	1	O15371	O15371 [223-236]		0	1614.85		No Quan Values	High	High	0.001538	0.002307
	FALSE	High	[R].IFHTVTTTDDPVIRK.[L]		0.0102531	0.00200592	1	1	2	O15371	O15371 [223-237]		1	1742.94	100		High	High	0.001538	0.005217	20.19
	FALSE	High	[R].NMLQFNLQILPK.[S]	1xOxidation [M2]	3.71984e-05	0.00148064	1	1	3	O15371	O15371 [113-124]		0	1474.81	100		High	High	0.001332	1.447e-05	41.18
	FALSE	High	[K].RIFHTVTTTDDPVIRK.[L]		0.00396312	0.00162574	1	1	3	O15371	O15371 [222-237]		2	1899.04	100		High	High	0.001379	0.001924	22.17
	FALSE	High	[R].SVYSWDIVVQR.[V]		0.000413368	0.00148064	1	1	6	O15371	O15371 [261-271]		0	1351.7	100		High	High	0.001332	0.0001798	36.37
	FALSE	High	[K].TLNEWDSR.[H]		0.0129934	0.00200592	1	1	7	O15371	O15371 [395-402]		0	1020.47	100		High	High	0.001538	0.006701	19.07
	FALSE	High	[K].VADWTGATYQDK.[R]		0.000175679	0.00148064	1	1	1	O15371	O15371 [42-53]		0	1354.63	100		High	High	0.001332	7.369e-05	22.6
	FALSE	High	[K].YLILKDPNK.[Q]		3.53743e-06	0.00148064	1	1	4	O15371	O15371 [506-514]		1	1103.65	100		High	High	0.001332	1.234e-06	19.29
	FALSE	High	[K].YLILKDPNKQVIR.[V]		0.00212588	0.00148064	1	1	2	O15371	O15371 [506-518]		2	1599.96	100		High	High	0.001332	0.001004	22.74
	FALSE	High	[R].YNFPNPNPFVEDDMDKNEIASVAYR.[Y]		6.70173e-08	0.00148064	1	1	2	O15371	O15371 [335-359]		1	2945.34	100		High	High	0.001332	1.942e-08	41.06
	FALSE	High	[R].YNFPNPNPFVEDDMDKNEIASVAYR.[Y]	1xOxidation [M14]	6.81648e-09	0.00148064	1	1	2	O15371	O15371 [335-359]		1	2961.34	100		High	High	0.001332	1.766e-09	39.04
FALSE	High	Master Protein	Q5JSZ5	Protein PRRC2B OS=Homo sapiens OX=9606 GN=PRRC2B PE=1 SV=2	0	75.297	14	23	26	22	2229	242.8	8.34	8.26	23	other biological processes			Pf07001	84726	ENSG00000288701	PRRC2B	hsa:84726; O60270; Q5JSZ5; Q5JSZ7; Q66VZ2; Q68CR0; Q96EI9; Q9H683			0	0	100	3.18925e+06	High	1
	Checked	Confidence	Annotated Sequence	Modifications	Qvality PEP	Qvality q-value	# Protein Groups	# Proteins	# PSMs	Master Protein Accessions	Positions in Master Proteins	Modifications in Master Proteins	# Missed Cleavages	Theo. MH+ [Da]	Abundances (Scaled): F2: Sample	Quan Info	Found in Sample: F2: Sample	Confidence (by Search Engine): CHIMERYS Identification	Percolator q-Value (by Search Engine): CHIMERYS Identification	Percolator PEP (by Search Engine): CHIMERYS Identification	Top Apex RT [min]
	FALSE	High	[R].APRPTIINAENLK.[G]		0.00235852	0.00148064	1	1	2	Q5JSZ5	Q5JSZ5 [347-359]		0	1436.82	100		High	High	0.001332	0.001117	20.84
	FALSE	High	[R].EATKFEEEEKPDK.[A]		0.000154517	0.00148064	1	1	1	Q5JSZ5	Q5JSZ5 [1016-1028]		1	1579.75		No Quan Values	High	High	0.001332	6.44e-05
	FALSE	High	[R].EGPGSEPDSQVDGGLSGASLGEKK.[E]		0.000622538	0.00148064	1	1	1	Q5JSZ5	Q5JSZ5 [1391-1414]		1	2301.08		No Quan Values	High	High	0.001332	0.0002768
	FALSE	High	[R].EGTAFNISSWDK.[N]		0.0661385	0.00605119	1	1	1	Q5JSZ5	Q5JSZ5 [893-904]		0	1354.63		No Quan Values	High	High	0.00438	0.03775
	FALSE	High	[K].FIQSEMSEAVER.[A]	1xOxidation [M6]	0.000125524	0.00148064	1	1	1	Q5JSZ5	Q5JSZ5 [494-505]		0	1441.66		No Quan Values	High	High	0.001332	5.163e-05
	FALSE	High	[K].FSDDEEEEEVVK.[D]		0.000682298	0.00148064	1	1	1	Q5JSZ5	Q5JSZ5 [387-398]		0	1454.62	100		High	High	0.001332	0.0003048	21.57
	FALSE	High	[K].FSDDEEEEEVVKDGRPK.[W]		4.25516e-05	0.00148064	1	1	1	Q5JSZ5	Q5JSZ5 [387-403]		1	2007.91	100		High	High	0.001332	1.666e-05	18.33
	FALSE	High	[K].GLDDLDADADDGWAGLHEEVDYSEK.[L]		5.0354e-07	0.00148064	1	1	1	Q5JSZ5	Q5JSZ5 [360-384]		0	2735.16		No Quan Values	High	High	0.001332	1.6e-07
	FALSE	High	[R].GSFPLPQLR.[L]		0.0329727	0.00355031	1	1	1	Q5JSZ5	Q5JSZ5 [301-309]		0	1014.57	100		High	High	0.002504	0.01793	33.03
	FALSE	High	[K].GYPLPHPK.[S]		0.0120808	0.00200592	1	1	1	Q5JSZ5	Q5JSZ5 [756-763]		0	908.499	100		High	High	0.001538	0.006189	15.8
	FALSE	High	[R].HIISATSLSTSPTELGSR.[N]		6.98089e-05	0.00148064	1	1	2	Q5JSZ5	Q5JSZ5 [216-233]		0	1856.97	100		High	High	0.001332	2.809e-05	26.32
	FALSE	High	[R].KAPDPQPPPR.[K]		0.0642925	0.00605119	1	1	1	Q5JSZ5	Q5JSZ5 [447-456]		1	1102.6		Not Reliable	High	High	0.00438	0.03645
	FALSE	High	[R].LGLSRPLRPLR.[Q]		0.0818064	0.00844566	1	1	1	Q5JSZ5	Q5JSZ5 [331-341]		0	1277.82	100		High	High	0.006064	0.04746	21.53
	FALSE	High	[R].IGQELLFPPQENVQDAGAPGGHTQNLR.[C]		2.03812e-07	0.00148064	1	1	1	Q5JSZ5	Q5JSZ5 [825-851]		0	2886.45	100		High	High	0.001332	6.223e-08	32.65
	FALSE	High	[K].LKFSDDEEEEEVVKDGRPK.[W]		0.042712	0.00437293	1	1	1	Q5JSZ5	Q5JSZ5 [385-403]		2	2249.09		No Quan Values	High	High	0.003038	0.02356
	FALSE	High	[R].LLSFSPEEFPTLK.[A]		0.000291768	0.00148064	1	1	1	Q5JSZ5	Q5JSZ5 [164-176]		0	1507.8	100		High	High	0.001332	0.0001255	43.37
	FALSE	High	[R].NESSFSASLGR.[A]		0.0202022	0.0023017	1	1	1	Q5JSZ5	Q5JSZ5 [776-786]		0	1154.54	100		High	High	0.001694	0.01069	20.53
	FALSE	High	[R].RMPPPANLPSLK.[SA]	1xOxidation [M2]	0.000310157	0.00148064	3	3	2	Q5JSZ5; Q9Y520; P48634	Q5JSZ5 [56-67]; Q9Y520 [53-64]; P48634 [55-66]		1	1336.74	100	Shared	High	High	0.001332	0.0001331	19.33
	FALSE	High	[R].SFFQDEHVADSENAENRPFR.[R]		2.82154e-06	0.00148064	1	1	1	Q5JSZ5	Q5JSZ5 [1281-1300]		0	2395.07		No Quan Values	High	High	0.001332	9.73e-07
	FALSE	High	[K].SSQGDSGVDLSAESR.[E]		0.0124531	0.00200592	1	1	1	Q5JSZ5	Q5JSZ5 [1666-1680]		0	1494.67		No Quan Values	High	High	0.001538	0.006391
	FALSE	High	[R].TFYPHHPQMLGFDPR.[W]	1xOxidation [M9]	0.0266192	0.00322274	1	1	1	Q5JSZ5	Q5JSZ5 [659-673]		0	1858.87	100		High	High	0.002308	0.01428	23.8
	FALSE	High	[K].WNSWDPRR.[Q]		0.0239022	0.0023017	1	1	1	Q5JSZ5	Q5JSZ5 [404-411]		1	1116.53	100		High	High	0.001694	0.01271	18.69
	FALSE	High	[K].YSTLSLFDK.[Y]		0.0191361	0.0023017	1	1	1	Q5JSZ5	Q5JSZ5 [18-26]		0	1073.55		No Quan Values	High	High	0.001694	0.01005
FALSE	High	Master Protein	P62269	40S ribosomal protein S18 OS=Homo sapiens OX=9606 GN=RPS18 PE=1 SV=3	0	68.912	55	15	79	15	152	17.7	10.99	50.18	15	protein metabolism;other metabolic processes	cytosol;translational apparatus;nucleus;other cell component	nucleic acid binding activity;other molecular function	Pf00416	6222	ENSG00000096150; ENSG00000223367; ENSG00000226225; ENSG00000231500; ENSG00000235650	RPS18	hsa:6222; P25232; P62269; Q5SUJ3; Q6IPF8	Cytoplasmic ribosomal proteins	L13a-mediated translational silencing of Ceruloplasmin expression; Translation initiation complex formation; Formation of a pool of free 40S subunits; Formation of the ternary complex, and subsequently, the 43S complex; Ribosomal scanning and start codon recognition; GTP hydrolysis and joining of the 60S ribosomal subunit; Regulation of expression of SLITs and ROBOs; Major pathway of rRNA process…	19	0	100	1.9395e+08	High	1
	Checked	Confidence	Annotated Sequence	Modifications	Qvality PEP	Qvality q-value	# Protein Groups	# Proteins	# PSMs	Master Protein Accessions	Positions in Master Proteins	Modifications in Master Proteins	# Missed Cleavages	Theo. MH+ [Da]	Abundances (Scaled): F2: Sample	Quan Info	Found in Sample: F2: Sample	Confidence (by Search Engine): CHIMERYS Identification	Percolator q-Value (by Search Engine): CHIMERYS Identification	Percolator PEP (by Search Engine): CHIMERYS Identification	Top Apex RT [min]
	FALSE	High	[K].ADIDLTKR.[A]		0.00600013	0.00200592	1	1	2	P62269	P62269 [48-55]		1	931.521	100		High	High	0.001538	0.002977	15.46
	FALSE	High	[R].AGELTEDEVER.[V]		1.39533e-07	0.00148064	1	1	10	P62269	P62269 [56-66]		0	1247.58	100		High	High	0.001332	4.177e-08	18.04
	FALSE	High	[R].AGELTEDEVERVITIMQNPR.[Q]	1xOxidation [M16]	0.000410849	0.00148064	1	1	1	P62269	P62269 [56-75]		1	2316.15	100		High	High	0.001332	0.0001795	34.7
	FALSE	High	[R].KADIDLTKR.[A]		0.00481757	0.00200592	1	1	4	P62269	P62269 [47-55]		2	1059.62	100		High	High	0.001538	0.002357	13.65
	FALSE	High	[R].KIAFAITAIK.[G]		0.000834735	0.00148064	1	1	4	P62269	P62269 [25-34]		1	1075.69	100		High	High	0.001332	0.0003773	27.28
	FALSE	High	[K].IAFAITAIKGVGR.[R]		1.32245e-06	0.00148064	1	1	2	P62269	P62269 [26-38]		1	1316.8	100		High	High	0.001332	4.398e-07	31.5
	FALSE	High	[K].IAFAITAIKGVGRR.[Y]		0.0030296	0.00162574	1	1	5	P62269	P62269 [26-39]		2	1472.91	100		High	High	0.001379	0.001456	27.57
	FALSE	High	[K].IPDWFLNR.[Q]		6.63385e-11	0.00148064	1	1	12	P62269	P62269 [79-86]		0	1060.56	100		High	High	0.001332	1.387e-11	37.68
	FALSE	High	[K].LREDLER.[L]		0.00348634	0.00162574	1	1	1	P62269	P62269 [107-113]		1	930.5		No Quan Values	High	High	0.001379	0.001682
	FALSE	High	[R].QYKIPDWFLNR.[Q]		0.00490653	0.00200592	1	1	1	P62269	P62269 [76-86]		1	1479.77	100		High	High	0.001538	0.002401	36.63
	FALSE	High	[K].RAGELTEDEVER.[V]		0.000393643	0.00148064	1	1	1	P62269	P62269 [55-66]		1	1403.68	100		High	High	0.001332	0.0001709	15.13
	FALSE	High	[R].VLNTNIDGR.[R]		0.00253788	0.00162574	1	1	1	P62269	P62269 [15-23]		0	1001.54		No Quan Values	High	High	0.001379	0.001206
	FALSE	High	[R].VLNTNIDGRR.[K]		0.00073421	0.00148064	1	1	3	P62269	P62269 [15-24]		1	1157.64	100		High	High	0.001332	0.0003299	14.71
	FALSE	High	[R].VITIMQNPR.[Q]		0.00255343	0.00162574	1	1	4	P62269	P62269 [67-75]		0	1071.6	100		High	High	0.001379	0.001214	22.98
	FALSE	High	[R].VITIMQNPR.[Q]	1xOxidation [M5]	3.62497e-06	0.00148064	1	1	27	P62269	P62269 [67-75]		0	1087.59	100		High	High	0.001332	1.265e-06	17.64
	FALSE	High	[K].YSQVLANGLDNKLREDLER.[L]		0.00124936	0.00148064	1	1	1	P62269	P62269 [95-113]		2	2233.16	100		High	High	0.001332	0.0005726	30.17
FALSE	High	Master Protein	Q9Y520	Protein PRRC2C OS=Homo sapiens OX=9606 GN=PRRC2C PE=1 SV=4	0	68.869	10	26	30	25	2896	316.7	9.13	11.62	26	cell organization and biogenesis;other biological processes	cytosol;other cell component		Pf07001	23215	ENSG00000117523	PRRC2C	hsa:23215; Q05DM8; Q49A39; Q6PD54; Q9H2N2; Q9HA05; Q9NSM8; Q9NXL3; Q9UF29; Q9UPQ6; Q9Y520	VEGFA-VEGFR2 signaling		1	0	100	3.0952e+06	High	1
	Checked	Confidence	Annotated Sequence	Modifications	Qvality PEP	Qvality q-value	# Protein Groups	# Proteins	# PSMs	Master Protein Accessions	Positions in Master Proteins	Modifications in Master Proteins	# Missed Cleavages	Theo. MH+ [Da]	Abundances (Scaled): F2: Sample	Quan Info	Found in Sample: F2: Sample	Confidence (by Search Engine): CHIMERYS Identification	Percolator q-Value (by Search Engine): CHIMERYS Identification	Percolator PEP (by Search Engine): CHIMERYS Identification	Top Apex RT [min]
	FALSE	High	[R].AEHIPSGPLR.[Q]		0.0259908	0.00322274	1	1	1	Q9Y520	Q9Y520 [1228-1237]		0	1076.58	100		High	High	0.002308	0.01394	16.73
	FALSE	High	[R].DDDKAKPGFLPK.[G]		0.00192792	0.00148064	1	1	1	Q9Y520	Q9Y520 [1325-1336]		1	1330.7	100		High	High	0.001332	0.000903	17.33
	FALSE	High	[K].DLVIERPRPDSRPAVK.[K]		0.0284238	0.00340214	1	1	1	Q9Y520	Q9Y520 [1145-1160]		0	1848.05	100		High	High	0.002416	0.01531	18.42
	FALSE	High	[R].DNQWNPR.[Q]		0.0463421	0.00478447	1	1	1	Q9Y520	Q9Y520 [1372-1378]		0	929.422		No Quan Values	High	High	0.003451	0.02572
	FALSE	High	[K].EKELEKEQEK.[Q]		0.00109891	0.00148064	1	1	1	Q9Y520	Q9Y520 [542-551]		2	1289.66		No Quan Values	High	High	0.001332	0.0005037
	FALSE	High	[K].EPIERPEEKPK.[K]		0.0676499	0.00605119	1	1	1	Q9Y520	Q9Y520 [958-968]		0	1351.72		No Quan Values	High	High	0.00438	0.03858
	FALSE	High	[K].GNDPNVNIVPK.[D]		0.0100678	0.00200592	1	1	1	Q9Y520	Q9Y520 [69-79]		0	1166.62	100		High	High	0.001538	0.005105	21.8
	FALSE	High	[K].GPSFNQER.[G]		0.0138058	0.00212832	1	1	1	Q9Y520	Q9Y520 [393-400]		0	934.438	100		High	High	0.001597	0.007132	14.09
	FALSE	High	[R].GSETDTDSEIHESASDKDSLSK.[G]		1.2198e-07	0.00148064	1	1	1	Q9Y520	Q9Y520 [1262-1283]		1	2338.02	100		High	High	0.001332	3.636e-08	15.23
	FALSE	High	[K].LLAQQHPPPDR.[Q]		0.0508435	0.00518328	1	1	2	Q9Y520	Q9Y520 [412-422]		0	1271.69	100		High	High	0.003847	0.02835	14.19
	FALSE	High	[R].LLEKPYVR.[D]		0.010634	0.00200592	1	1	1	Q9Y520	Q9Y520 [1317-1324]		0	1017.61	100		High	High	0.001538	0.005435	16.47
	FALSE	High	[K].LNGQQAALASQYR.[A]		0.000611229	0.00148064	1	1	3	Q9Y520	Q9Y520 [230-242]		0	1419.73		No Quan Values	High	High	0.001332	0.0002716
	FALSE	High	[R].MLWGSDPYPHAEPQQATTPK.[A]		0.00122667	0.00148064	1	1	1	Q9Y520	Q9Y520 [805-824]		0	2254.06		No Quan Values	High	High	0.001332	0.0005634
	FALSE	High	[K].NADLNAQTVVK.[V]		0.000729737	0.00148064	1	1	1	Q9Y520	Q9Y520 [1516-1526]		0	1172.63	100		High	High	0.001332	0.0003269	19.02
	FALSE	High	[K].QQVADEDEIWK.[Q]		0.0054425	0.00200592	1	1	1	Q9Y520	Q9Y520 [436-446]		0	1360.64		No Quan Values	High	High	0.001538	0.002688
	FALSE	High	[R].RHEQFIPIAADK.[R]		0.0259908	0.00322274	1	1	1	Q9Y520	Q9Y520 [1393-1404]		1	1424.76		No Quan Values	High	High	0.002308	0.01392
	FALSE	High	[R].RMPPPANLPSLK.[SA]	1xOxidation [M2]	0.000310157	0.00148064	3	3	2	Q5JSZ5; Q9Y520; P48634	Q5JSZ5 [56-67]; Q9Y520 [53-64]; P48634 [55-66]		1	1336.74	100	Shared	High	High	0.001332	0.0001331	19.33
	FALSE	High	[R].SESSDFEVVPK.[R]		0.0202022	0.0023017	1	1	1	Q9Y520	Q9Y520 [1246-1256]		0	1223.58		No Quan Values	High	High	0.001694	0.01065
	FALSE	High	[R].SFSSQRPVDR.[Q]		0.00524698	0.00200592	1	1	1	Q9Y520	Q9Y520 [1542-1551]		0	1178.59	100		High	High	0.001538	0.00258	13.58
	FALSE	High	[R].SGPIKKPVLR.[D]		0.000898241	0.00148064	1	1	1	Q9Y520	Q9Y520 [1013-1022]		1	1094.7	100		High	High	0.001332	0.0004061	14.01
	FALSE	High	[K].TVNQQTMAAPVVKEEKQPEK.[V]	1xOxidation [M7]	0.000931783	0.00148064	1	1	1	Q9Y520	Q9Y520 [1121-1140]		2	2271.16		No Quan Values	High	High	0.001332	0.0004229
	FALSE	High	[K].VGENVLPPKR.[E]		0.0974658	0.00933847	1	1	1	Q9Y520	Q9Y520 [1527-1536]		1	1108.65	100		High	High	0.006617	0.0572	15.77
	FALSE	High	[K].VVVKPEK.[T]		0.0121544	0.00200592	1	1	1	Q9Y520	Q9Y520 [1046-1052]		0	798.508	100		High	High	0.001538	0.006248	10.46
	FALSE	High	[K].VVVKPEKTEK.[K]		0.057369	0.00550067	1	1	1	Q9Y520	Q9Y520 [1046-1055]		1	1156.69	100		High	High	0.00403	0.03242	10.71
	FALSE	High	[R].WLMMQSYMDPR.[M]	2xOxidation [M3; M8]	0.0225108	0.0023017	1	1	1	Q9Y520	Q9Y520 [737-747]		0	1489.63		No Quan Values	High	High	0.001694	0.01197
	FALSE	High	[K].YATLSLFNTYK.[G]		0.000931783	0.00148064	1	1	1	Q9Y520	Q9Y520 [17-27]		0	1320.68	100		High	High	0.001332	0.0004218	36
FALSE	High	Master Protein	P61247	40S ribosomal protein S3a OS=Homo sapiens OX=9606 GN=RPS3A PE=1 SV=2	0	67.446	50	19	44	19	264	29.9	9.73	24.02	19	protein metabolism;other metabolic processes;other biological processes	cytosol;ER/Golgi;translational apparatus;nucleus;other cell component	nucleic acid binding activity;other molecular function	Pf01015	6189	ENSG00000145425	RPS3A	B2R4D4; D3DP05; hsa:6189; P33443; P49241; P61247	Cytoplasmic ribosomal proteins	Regulation of expression of SLITs and ROBOs; L13a-mediated translational silencing of Ceruloplasmin expression; Translation initiation complex formation; Formation of a pool of free 40S subunits; Formation of the ternary complex, and subsequently, the 43S complex; Ribosomal scanning and start codon recognition; GTP hydrolysis and joining of the 60S ribosomal subunit; Major pathway of rRNA process…	19	0	100	2.8947e+07	High	1
	Checked	Confidence	Annotated Sequence	Modifications	Qvality PEP	Qvality q-value	# Protein Groups	# Proteins	# PSMs	Master Protein Accessions	Positions in Master Proteins	Modifications in Master Proteins	# Missed Cleavages	Theo. MH+ [Da]	Abundances (Scaled): F2: Sample	Quan Info	Found in Sample: F2: Sample	Confidence (by Search Engine): CHIMERYS Identification	Percolator q-Value (by Search Engine): CHIMERYS Identification	Percolator PEP (by Search Engine): CHIMERYS Identification	Top Apex RT [min]
	FALSE	High	[R].ADGYEPPVQESV.[-]		0.00720365	0.00200592	1	1	2	P61247	P61247 [253-264]		0	1290.58	100		High	High	0.001538	0.00361	30.84
	FALSE	High	[K].APAMFNIR.[N]		0.00355078	0.00162574	1	1	2	P61247	P61247 [35-42]		0	919.482	100		High	High	0.001379	0.001716	26.25
	FALSE	High	[K].FELGKLMELHGEGSSSGK.[A]	1xOxidation [M7]	1.08904e-05	0.00148064	1	1	1	P61247	P61247 [223-240]		1	1921.93	100		High	High	0.001332	3.991e-06	23.26
	FALSE	High	[K].FKLITEDVQGK.[N]		0.00048456	0.00148064	1	1	2	P61247	P61247 [84-94]		1	1277.71	100		High	High	0.001332	0.0002134	23.19
	FALSE	High	[K].KDWYDVK.[A]		0.0310751	0.00340214	1	1	3	P61247	P61247 [28-34]		1	953.473	100		High	High	0.002416	0.01687	18.41
	FALSE	High	[R].KTSYAQHQQVR.[Q]		0.000487531	0.00148064	1	1	4	P61247	P61247 [152-162]		1	1345.7	100		High	High	0.001332	0.0002146	9.84
	FALSE	High	[K].KVVDPFSKK.[D]		0.00524698	0.00200592	1	1	3	P61247	P61247 [20-28]		2	1047.62	100		High	High	0.001538	0.002575	14.52
	FALSE	High	[K].IASDGLKGR.[V]		0.00413608	0.00194857	1	1	1	P61247	P61247 [57-65]		1	916.521		No Quan Values	High	High	0.001538	0.002018
	FALSE	High	[K].LIPDSIGKDIEK.[A]		9.71055e-05	0.00148064	1	1	1	P61247	P61247 [188-199]		1	1327.75	100		High	High	0.001332	3.961e-05	24.32
	FALSE	High	[K].LITEDVQGK.[N]		0.00204937	0.00148064	1	1	1	P61247	P61247 [86-94]		0	1002.55	100		High	High	0.001332	0.000962	17.9
	FALSE	High	[K].LMELHGEGSSSGK.[A]		4.83788e-05	0.00148064	1	1	2	P61247	P61247 [228-240]		0	1331.63	100		High	High	0.001332	1.904e-05	14.73
	FALSE	High	[K].LMELHGEGSSSGK.[A]	1xOxidation [M2]	2.56224e-05	0.00148064	1	1	7	P61247	P61247 [228-240]		0	1347.62	100		High	High	0.001332	9.776e-06	13.24
	FALSE	High	[K].MMEIMTR.[E]	1xOxidation [M5]	0.0371047	0.00377856	1	1	1	P61247	P61247 [168-174]		0	927.41	100		High	High	0.002504	0.02028	18.35
	FALSE	High	[K].TSYAQHQQVR.[Q]		0.000189048	0.00148064	1	1	2	P61247	P61247 [153-162]		0	1217.6	100		High	High	0.001332	7.935e-05	10.35
	FALSE	High	[K].TTDGYLLR.[L]		0.0331684	0.00355031	1	1	2	P61247	P61247 [129-136]		0	938.494		No Quan Values	High	High	0.002504	0.01797
	FALSE	High	[K].VERADGYEPPVQESV.[-]		0.00113995	0.00148064	1	1	1	P61247	P61247 [250-264]		1	1674.8	100		High	High	0.001332	0.000523	25.23
	FALSE	High	[R].VFEVSLADLQNDEVAFRK.[F]		2.71995e-06	0.00148064	1	1	3	P61247	P61247 [66-83]		1	2080.07		No Quan Values	High	High	0.001332	9.359e-07
	FALSE	High	[K].VVDPFSK.[K]		0.0508435	0.00518328	1	1	1	P61247	P61247 [21-27]		0	791.43	100		High	High	0.003847	0.02848	22.17
	FALSE	High	[K].VVDPFSKK.[D]		0.00273087	0.00162574	1	1	2	P61247	P61247 [21-28]		1	919.525	100		High	High	0.001379	0.001305	16.42
	FALSE	High	[K].VVDPFSKKDWYDVK.[A]		0.0256819	0.00322274	1	1	3	P61247	P61247 [21-34]		2	1725.88	100		High	High	0.002308	0.01378	29.22
FALSE	High	Master Protein	O14744	Protein arginine N-methyltransferase 5 OS=Homo sapiens OX=9606 GN=PRMT5 PE=1 SV=4	0	66.914	19	14	32	14	637	72.6	6.29	17.3	14	cell organization and biogenesis;protein metabolism;RNA metabolism OR transcription;other metabolic processes;developmental processes;other biological processes	cytosol;ER/Golgi;nucleus;other cell component	nucleic acid binding activity;other molecular function	Pf05185, Pf17285, Pf17286	10419	ENSG00000100462	PRMT5	A8MTP3; A8MZ91; B4DX49; B4DY30; B5BU10; D3DS33; E2QRE7; hsa:10419; O14744; Q6IBR1; Q9UKH1	Transcription co-factors SKI and SKIL protein partners; Nitric oxide metabolism in cystic fibrosis	snRNP Assembly; RMTs methylate histone arginines; Regulation of TP53 Activity through Methylation	5	0	100	3.98871e+07	High	1
	Checked	Confidence	Annotated Sequence	Modifications	Qvality PEP	Qvality q-value	# Protein Groups	# Proteins	# PSMs	Master Protein Accessions	Positions in Master Proteins	Modifications in Master Proteins	# Missed Cleavages	Theo. MH+ [Da]	Abundances (Scaled): F2: Sample	Quan Info	Found in Sample: F2: Sample	Confidence (by Search Engine): CHIMERYS Identification	Percolator q-Value (by Search Engine): CHIMERYS Identification	Percolator PEP (by Search Engine): CHIMERYS Identification	Top Apex RT [min]
	FALSE	High	[K].AAILPTSIFLTNK.[K]		0.000310157	0.00148064	1	1	3	O14744	O14744 [228-240]		0	1388.81	100		High	High	0.001332	0.0001335	42.31
	FALSE	High	[R].DDIIENAPTTHTEEYSGEEK.[T]		2.14024e-07	0.00148064	1	1	1	O14744	O14744 [165-184]		0	2278	100		High	High	0.001332	6.547e-08	23.37
	FALSE	High	[R].DPEAQFEMPYVVR.[L]		0.00116815	0.00148064	1	1	1	O14744	O14744 [493-505]		0	1580.74		No Quan Values	High	High	0.001332	0.0005357
	FALSE	High	[R].DPEAQFEMPYVVR.[L]	1xOxidation [M8]	9.19083e-05	0.00148064	1	1	1	O14744	O14744 [493-505]		0	1596.74	100		High	High	0.001332	3.732e-05	32.95
	FALSE	High	[K].DRDPEAQFEMPYVVR.[L]	1xOxidation [M10]	4.22924e-05	0.00148064	1	1	2	O14744	O14744 [491-505]		1	1867.86	100		High	High	0.001332	1.653e-05	28.4
	FALSE	High	[K].DTNVQVLMVLGAGR.[G]	1xOxidation [M8]	0.000222968	0.00148064	1	1	1	O14744	O14744 [355-368]		0	1488.78	100		High	High	0.001332	9.431e-05	39.75
	FALSE	High	[R].DWNTLIVGK.[L]		0.00970705	0.00200592	1	1	1	O14744	O14744 [77-85]		0	1045.57	100		High	High	0.001538	0.004933	37.26
	FALSE	High	[R].EFIQEPAK.[N]		0.00870015	0.00200592	1	1	2	O14744	O14744 [53-60]		0	961.499	100		High	High	0.001538	0.004377	18.77
	FALSE	High	[R].EKDRDPEAQFEMPYVVR.[L]		0.0414817	0.00416828	1	1	2	O14744	O14744 [489-505]		2	2109.01	100		High	High	0.002905	0.02283	30.15
	FALSE	High	[K].GFPVLSK.[M]		0.0230577	0.0023017	1	1	1	O14744	O14744 [242-248]		0	747.44		No Quan Values	High	High	0.001694	0.01228
	FALSE	High	[K].LSPWIRPDSK.[V]		5.25548e-07	0.00148064	1	1	6	O14744	O14744 [86-95]		0	1198.66	100		High	High	0.001332	1.671e-07	21.31
	FALSE	High	[K].LSPWIRPDSKVEK.[I]		9.02385e-05	0.00148064	1	1	1	O14744	O14744 [86-98]		1	1554.86		No Quan Values	High	High	0.001332	3.667e-05
	FALSE	High	[R].VPLVAPEDLR.[D]		7.7927e-05	0.00148064	1	1	5	O14744	O14744 [155-164]		0	1108.64	100		High	High	0.001332	3.147e-05	30.02
	FALSE	High	[R].VPLVAPEDLRDDIIENAPTTHTEEYSGEEK.[T]		2.94688e-10	0.00148064	1	1	4	O14744	O14744 [155-184]		1	3367.62	100		High	High	0.001332	6.584e-11	36.02
	FALSE	High	[K].YSQYQQAIYK.[C]		0.00988578	0.00200592	1	1	1	O14744	O14744 [334-343]		0	1291.63	100		High	High	0.001538	0.005018	18.91
FALSE	High	Master Protein	P98175	RNA-binding protein 10 OS=Homo sapiens OX=9606 GN=RBM10 PE=1 SV=3	0	65.971	23	16	22	16	930	103.5	5.97	6.42	16	cell cycle OR cell proliferation;RNA metabolism OR transcription;other metabolic processes;other biological processes	nucleus;other cell component	nucleic acid binding activity;other molecular function	Pf00076, Pf00641, Pf01585, Pf17780	8241	ENSG00000182872	RBM10	A0A0A0MR66; C4AM81; hsa:8241; P98175; Q14136; Q5JRR2; Q9BTE4; Q9BTX0; Q9NTB1		mRNA Splicing - Major Pathway; Processing of Capped Intron-Containing Pre-mRNA	2	0	100	3.61622e+06	High	1
	Checked	Confidence	Annotated Sequence	Modifications	Qvality PEP	Qvality q-value	# Protein Groups	# Proteins	# PSMs	Master Protein Accessions	Positions in Master Proteins	Modifications in Master Proteins	# Missed Cleavages	Theo. MH+ [Da]	Abundances (Scaled): F2: Sample	Quan Info	Found in Sample: F2: Sample	Confidence (by Search Engine): CHIMERYS Identification	Percolator q-Value (by Search Engine): CHIMERYS Identification	Percolator PEP (by Search Engine): CHIMERYS Identification	Top Apex RT [min]
	FALSE	High	[R].AHLSENELEALEKNDMEQMK.[Y]	2xOxidation [M16; M19]	0.0316331	0.00340214	1	1	1	P98175	P98175 [794-813]		1	2391.08		No Quan Values	High	High	0.002416	0.01719
	FALSE	High	[R].DGDYRDQDYRTEQGEEEEEEEDEEEEEK.[A]		8.97416e-09	0.00148064	1	1	1	P98175	P98175 [99-126]		2	3509.34	100		High	High	0.001332	2.356e-09	18.62
	FALSE	High	[R].DGLGSDNIGSR.[M]		0.00464444	0.00200592	1	1	1	P98175	P98175 [854-864]		0	1090.51	100		High	High	0.001538	0.002273	19.01
	FALSE	High	[R].EKYGIPEPPEPK.[R]		0.0126052	0.00200592	1	2	1	P98175	P98175 [823-834]		1	1383.72	100		High	High	0.001538	0.006465	22.06
	FALSE	High	[R].ESATADAGYAILEK.[K]		0.000237021	0.00148064	1	1	1	P98175	P98175 [686-699]		0	1438.71	100		High	High	0.001332	0.0001008	28.44
	FALSE	High	[R].GFAFVEFSHLQDATR.[W]		0.00015264	0.00148064	1	1	1	P98175	P98175 [172-186]		0	1724.84	100		High	High	0.001332	6.372e-05	36.65
	FALSE	High	[R].GSSYGVTSTESYKETLHK.[T]		0.00174837	0.00148064	1	1	1	P98175	P98175 [903-920]		1	1973.95	100		High	High	0.001332	0.0008191	17.03
	FALSE	High	[R].HQQLSGLHK.[Q]		0.0105695	0.00200592	1	1	1	P98175	P98175 [777-785]		0	1047.57		No Quan Values	High	High	0.001538	0.005396
	FALSE	High	[R].LDQQTLPLGGR.[E]		0.00386754	0.00162574	1	1	1	P98175	P98175 [253-263]		0	1197.66	100		High	High	0.001379	0.001871	25.95
	FALSE	High	[K].NSFQPISSLRDDERR.[E]		0.0337623	0.00355031	1	1	1	P98175	P98175 [671-685]		2	1819.9	100		High	High	0.002504	0.01839	20.11
	FALSE	High	[K].QGIVTPIEAQTR.[V]		0.000775718	0.00148064	1	1	1	P98175	P98175 [882-893]		0	1312.72	100		High	High	0.001332	0.0003482	24.52
	FALSE	High	[K].SEAEQKLPLGTR.[L]		0.00372847	0.00162574	1	1	1	P98175	P98175 [241-252]		1	1328.72	100		High	High	0.001379	0.001802	17.07
	FALSE	High	[R].TEQGEEEEEEEDEEEEEKASNIVMLR.[M]		8.19921e-08	0.00148064	1	1	2	P98175	P98175 [109-134]		1	3110.31	100		High	High	0.001332	2.391e-08	30.84
	FALSE	High	[R].TEQGEEEEEEEDEEEEEKASNIVMLR.[M]	1xOxidation [M24]	1.21484e-10	0.00148064	1	1	2	P98175	P98175 [109-134]		1	3126.31	100		High	High	0.001332	2.615e-11	28.83
	FALSE	High	[K].VSMHYSDPKPK.[I]	1xOxidation [M3]	0.0182348	0.00212832	1	1	2	P98175	P98175 [202-212]		0	1304.63		No Quan Values	High	High	0.001597	0.009573
	FALSE	High	[K].YGGISTASVDFEQPTR.[D]		0.000168321	0.00148064	1	1	1	P98175	P98175 [838-853]		0	1727.82		No Quan Values	High	High	0.001332	7.053e-05
	FALSE	High	[K].YGIPEPPEPK.[R]		0.013475	0.00212832	1	2	3	P98175	P98175 [825-834]		0	1126.58		No Quan Values	High	High	0.001597	0.00695
FALSE	High	Master Protein	P39019	40S ribosomal protein S19 OS=Homo sapiens OX=9606 GN=RPS19 PE=1 SV=2	0	64.663	68	15	53	15	145	16.1	10.32	32.22	15	cell organization and biogenesis;protein metabolism;RNA metabolism OR transcription;other metabolic processes;stress response;other biological processes	cytosol;translational apparatus;nucleus;other cell component	other molecular function	Pf01090	6223	ENSG00000105372	RPS19	hsa:6223; P39019	Complement system; Cytoplasmic ribosomal proteins	Regulation of expression of SLITs and ROBOs; L13a-mediated translational silencing of Ceruloplasmin expression; Translation initiation complex formation; Formation of a pool of free 40S subunits; Formation of the ternary complex, and subsequently, the 43S complex; Ribosomal scanning and start codon recognition; GTP hydrolysis and joining of the 60S ribosomal subunit; Major pathway of rRNA process…	20	0	100	1.251e+08	High	1
	Checked	Confidence	Annotated Sequence	Modifications	Qvality PEP	Qvality q-value	# Protein Groups	# Proteins	# PSMs	Master Protein Accessions	Positions in Master Proteins	Modifications in Master Proteins	# Missed Cleavages	Theo. MH+ [Da]	Abundances (Scaled): F2: Sample	Quan Info	Found in Sample: F2: Sample	Confidence (by Search Engine): CHIMERYS Identification	Percolator q-Value (by Search Engine): CHIMERYS Identification	Percolator PEP (by Search Engine): CHIMERYS Identification	Top Apex RT [min]
	FALSE	High	[R].ALAAFLKK.[S]		3.81698e-13	0.00148064	1	1	5	P39019	P39019 [17-24]		1	861.556	100		High	High	0.001332	6.235e-14	19.25
	FALSE	High	[R].DLDRIAGQVAAANK.[K]		0.0066147	0.00200592	1	1	1	P39019	P39019 [130-143]		1	1441.78	100		High	High	0.001538	0.003301	23.82
	FALSE	High	[K].DVNQQEFVR.[A]		0.00924598	0.00200592	1	1	3	P39019	P39019 [8-16]		0	1134.55	100		High	High	0.001538	0.004676	20.84
	FALSE	High	[K].ELAPYDENWFYTR.[A]		0.00127248	0.00148064	1	1	1	P39019	P39019 [44-56]		0	1703.77		No Quan Values	High	High	0.001332	0.0005857
	FALSE	High	[R].GGAGVGSMTK.[I]		0.0172705	0.00212832	1	1	1	P39019	P39019 [68-77]		0	864.424	100		High	High	0.001597	0.009035	13.65
	FALSE	High	[R].GGAGVGSMTK.[I]	1xOxidation [M8]	0.0101292	0.00200592	1	1	1	P39019	P39019 [68-77]		0	880.419	100		High	High	0.001538	0.005145	9.13
	FALSE	High	[R].KLTPQGQR.[D]		0.0140591	0.00212832	1	1	1	P39019	P39019 [122-129]		1	927.537	100		High	High	0.001597	0.007288	9.84
	FALSE	High	[R].IAGQVAAANK.[K]		0.000634056	0.00148064	1	1	2	P39019	P39019 [134-143]		0	942.537	100		High	High	0.001332	0.0002831	13.66
	FALSE	High	[R].IAGQVAAANKK.[H]		0.0152108	0.00212832	1	1	1	P39019	P39019 [134-144]		1	1070.63	100		High	High	0.001597	0.007912	10.72
	FALSE	High	[R].IAGQVAAANKKH.[-]		0.0485442	0.00518328	1	1	2	P39019	P39019 [134-145]		2	1207.69		No Quan Values	High	High	0.003719	0.0271
	FALSE	High	[K].LKVPEWVDTVK.[L]		0.00133622	0.00148064	1	1	4	P39019	P39019 [28-38]		1	1313.75	100		High	High	0.001332	0.0006149	29.87
	FALSE	High	[K].LTPQGQR.[D]		0.0128367	0.00200592	1	1	4	P39019	P39019 [123-129]		0	799.442	100		High	High	0.001538	0.006627	10.3
	FALSE	High	[R].NGVMPSHFSR.[G]		0.00947373	0.00200592	1	1	1	P39019	P39019 [85-94]		0	1131.54	100		High	High	0.001538	0.0048	15.82
	FALSE	High	[R].NGVMPSHFSR.[G]	1xOxidation [M4]	0.000180027	0.00148064	1	1	9	P39019	P39019 [85-94]		0	1147.53	100		High	High	0.001332	7.574e-05	13.67
	FALSE	High	[R].RVLQALEGLK.[M]		1.02795e-07	0.00148064	1	1	7	P39019	P39019 [102-111]		1	1126.69	100		High	High	0.001332	3.026e-08	23.62
	FALSE	High	[R].VLQALEGLK.[M]		0.000205937	0.00148064	1	1	9	P39019	P39019 [103-111]		0	970.593	100		High	High	0.001332	8.67e-05	27.6
	FALSE	High	[R].VLQALEGLKMVEK.[D]	1xOxidation [M10]	0.0621392	0.00590566	1	1	1	P39019	P39019 [103-115]		1	1473.83	100		High	High	0.004292	0.03524	26.53
FALSE	High	Master Protein	Q9NR30	Nucleolar RNA helicase 2 OS=Homo sapiens OX=9606 GN=DDX21 PE=1 SV=5	0	64.626	22	17	30	15	783	87.3	9.28	15.15	17	cell organization and biogenesis;RNA metabolism OR transcription;other metabolic processes;stress response;other biological processes	cytosol;mitochondrion;nucleus;other cell component	nucleic acid binding activity;other molecular function	Pf00270, Pf00271, Pf08152	9188	ENSG00000165732	DDX21	B2RDL0; hsa:9188; Q13436; Q5VX41; Q68D35; Q9NR30	10q11.21q11.23 copy number variation syndrome	B-WICH complex positively regulates rRNA expression; Major pathway of rRNA processing in the nucleolus and cytosol	3	2	100	1.18978e+07	High	1
	Checked	Confidence	Annotated Sequence	Modifications	Qvality PEP	Qvality q-value	# Protein Groups	# Proteins	# PSMs	Master Protein Accessions	Positions in Master Proteins	Modifications in Master Proteins	# Missed Cleavages	Theo. MH+ [Da]	Abundances (Scaled): F2: Sample	Quan Info	Found in Sample: F2: Sample	Confidence (by Search Engine): CHIMERYS Identification	Percolator q-Value (by Search Engine): CHIMERYS Identification	Percolator PEP (by Search Engine): CHIMERYS Identification	Top Apex RT [min]
	FALSE	High	[R].APQVLVLAPTR.[E]		0.00148248	0.00148064	1	1	3	Q9NR30	Q9NR30 [260-270]		0	1164.71	100		High	High	0.001332	0.0006888	30.24
	FALSE	High	[K].DFSDITKK.[L]		0.0723732	0.00665808	1	1	1	Q9NR30	Q9NR30 [279-286]		1	953.494		No Quan Values	High	High	0.00477	0.04145
	FALSE	High	[K].EAQELSQNSAIK.[Q]		0.000603804	0.00148064	1	1	1	Q9NR30	Q9NR30 [450-461]		0	1317.66		No Quan Values	High	High	0.001332	0.0002685
	FALSE	High	[K].EGAFSNFPISEETIK.[L]		0.000180027	0.00148064	2	2	1	Q9NR30; Q9BQ39	Q9NR30 [185-199]; Q9BQ39 [136-150]		0	1668.81	100	Shared	High	High	0.001332	7.568e-05	36.97
	FALSE	High	[K].ELKEQLGEEIDSK.[V]		0.010962	0.00200592	1	1	1	Q9NR30	Q9NR30 [656-668]		1	1517.77	100		High	High	0.001538	0.005614	20.59
	FALSE	High	[K].EQLGEEIDSK.[V]		0.00157589	0.00148064	1	1	1	Q9NR30	Q9NR30 [659-668]		0	1147.55		No Quan Values	High	High	0.001332	0.000731
	FALSE	High	[R].GRAPQVLVLAPTR.[E]		0.000630193	0.00148064	1	1	3	Q9NR30	Q9NR30 [258-270]		1	1377.83	100		High	High	0.001332	0.0002809	24.3
	FALSE	High	[R].GVTFLFPIQAK.[T]		0.000377157	0.00148064	1	1	3	Q9NR30	Q9NR30 [205-215]		0	1220.7	100		High	High	0.001332	0.0001643	41.83
	FALSE	High	[R].LLDSVPPTAISHFK.[Q]		0.000209748	0.00148064	1	1	3	Q9NR30	Q9NR30 [582-595]		0	1524.84	100		High	High	0.001332	8.851e-05	29.9
	FALSE	High	[K].NEEPSEEEIDAPKPK.[K]		2.05061e-07	0.00148064	1	1	3	Q9NR30	Q9NR30 [117-131]		0	1711.8	100		High	High	0.001332	6.249e-08	16.8
	FALSE	High	[R].NGIDILVGTPGR.[I]		0.00574948	0.00200592	2	2	1	Q9NR30; Q9BQ39	Q9NR30 [307-318]; Q9BQ39 [258-269]		0	1211.67	100	Shared	High	High	0.001538	0.002844	33.8
	FALSE	High	[K].SDKTEEIAEEEETVFPK.[A]		0.000611229	0.00148064	1	1	1	Q9NR30	Q9NR30 [38-54]		1	1980.93	100		High	High	0.001332	0.0002709	28.79
	FALSE	High	[K].STYEQVDLIGK.[K]		0.00073871	0.00148064	1	1	2	Q9NR30	Q9NR30 [392-402]		0	1252.64	100		High	High	0.001332	0.0003307	26.88
	FALSE	High	[K].TAITVEHLAIK.[C]		0.000699181	0.00148064	1	1	1	Q9NR30	Q9NR30 [407-417]		0	1195.7		No Quan Values	High	High	0.001332	0.0003125
	FALSE	High	[K].TFHHVYSGK.[D]		0.0163562	0.00212832	1	1	1	Q9NR30	Q9NR30 [216-224]		0	1075.53	100		High	High	0.001597	0.008527	12.53
	FALSE	High	[K].TFSFAIPLIEK.[L]		0.0021652	0.00148064	1	1	3	Q9NR30	Q9NR30 [237-247]		0	1265.71	100		High	High	0.001332	0.001019	46.03
	FALSE	High	[K].VTKNEEPSEEEIDAPKPK.[K]		3.0694e-07	0.00148064	1	1	1	Q9NR30	Q9NR30 [114-131]		1	2040.01	100		High	High	0.001332	9.542e-08	15.18
FALSE	High	Master Protein	P0DMV9	Heat shock 70 kDa protein 1B OS=Homo sapiens OX=9606 GN=HSPA1B PE=1 SV=1	0	63.925	25	15	26	13	641	70	5.66	13.49	15	protein metabolism;RNA metabolism OR transcription;other metabolic processes;stress response;other biological processes	non-structural extracellular;cytosol;cytoskeleton;mitochondrion;ER/Golgi;nucleus;other cell component	signal transduction activity or receptor binding;other molecular function	Pf00012	3303; 3304	ENSG00000204388; ENSG00000212866; ENSG00000224501; ENSG00000231555; ENSG00000232804	HSPA1B	B4E3B6; hsa:3303; hsa:3304; P08107; P0DMV9; P19790; Q5JQI4; Q5SP17; Q9UQL9; Q9UQM0	Apoptosis modulation and signaling; Parkin-ubiquitin proteasomal system pathway; MAPK signaling pathway; Apoptosis modulation by HSP70; VEGFA-VEGFR2 signaling; Measles virus infection; CKAP4 signaling pathway map	Neutrophil degranulation; HSP90 chaperone cycle for steroid hormone receptors (SHR) in the presence of ligand; Regulation of HSF1-mediated heat shock response; Attenuation phase	12	1	100	8.96907e+06	High	1
	Checked	Confidence	Annotated Sequence	Modifications	Qvality PEP	Qvality q-value	# Protein Groups	# Proteins	# PSMs	Master Protein Accessions	Positions in Master Proteins	Modifications in Master Proteins	# Missed Cleavages	Theo. MH+ [Da]	Abundances (Scaled): F2: Sample	Quan Info	Found in Sample: F2: Sample	Confidence (by Search Engine): CHIMERYS Identification	Percolator q-Value (by Search Engine): CHIMERYS Identification	Percolator PEP (by Search Engine): CHIMERYS Identification	Top Apex RT [min]
	FALSE	High	[K].AFYPEEISSMVLTK.[ML]		6.10262e-05	0.00148064	1	2	1	P0DMV9	P0DMV9 [113-126]		0	1614.81	100		High	High	0.001332	2.431e-05	42.01
	FALSE	High	[K].AFYPEEISSMVLTK.[ML]	1xOxidation [M10]	2.22625e-05	0.00148064	1	2	3	P0DMV9	P0DMV9 [113-126]		0	1630.8	100		High	High	0.001332	8.45e-06	36.14
	FALSE	High	[K].AQIHDLVLVGGSTR.[I]		8.13333e-05	0.00148064	1	1	2	P0DMV9	P0DMV9 [329-342]		0	1465.81	100		High	High	0.001332	3.293e-05	25.12
	FALSE	High	[K].DAGVIAGLNVLR.[I]		9.82998e-05	0.00148064	1	2	1	P0DMV9	P0DMV9 [160-171]		0	1197.69	100		High	High	0.001332	3.998e-05	40.79
	FALSE	High	[K].FGDPVVQSDMKHWPFQVINDGDKPK.[V]	1xOxidation [M10]	0.0337623	0.00355031	1	1	1	P0DMV9	P0DMV9 [78-102]		1	2900.4		No Quan Values	High	High	0.002504	0.01842
	FALSE	High	[K].HWPFQVINDGDKPK.[V]		6.16894e-06	0.00148064	1	1	4	P0DMV9	P0DMV9 [89-102]		0	1680.85	100		High	High	0.001332	2.211e-06	26.73
	FALSE	High	[R].IINEPTAAAIAYGLDR.[RT]		1.04343e-05	0.00148064	1	2	1	P0DMV9	P0DMV9 [172-187]		0	1687.9	100		High	High	0.001332	3.816e-06	36.9
	FALSE	High	[K].LLQDFFNGR.[D]		0.00150991	0.00148064	1	1	3	P0DMV9	P0DMV9 [349-357]		0	1109.57	100		High	High	0.001332	0.000702	35.29
	FALSE	High	[R].LSKEEIER.[M]		0.00131195	0.00148064	1	2	1	P0DMV9	P0DMV9 [510-517]		1	1003.54		No Quan Values	High	High	0.001332	0.0006045
	FALSE	High	[K].ITITNDKGR.[L]		0.00473021	0.00200592	2	5	1	P11142; P0DMV9	P11142 [501-509]; P0DMV9 [501-509]		1	1017.57		No Quan Values	High	High	0.001538	0.002323
	FALSE	High	[R].LVNHFVEEFK.[R]		0.000121004	0.00148064	1	1	1	P0DMV9	P0DMV9 [237-246]		0	1261.66	100		High	High	0.001332	4.971e-05	24.52
	FALSE	High	[R].LVNHFVEEFKR.[K]		0.00742641	0.00200592	1	1	1	P0DMV9	P0DMV9 [237-247]		1	1417.76		No Quan Values	High	High	0.001538	0.003711
	FALSE	High	[K].NALESYAFNMK.[S]		0.00554297	0.00200592	1	2	1	P0DMV9	P0DMV9 [540-550]		0	1287.6		No Quan Values	High	High	0.001538	0.00273
	FALSE	High	[K].NALESYAFNMK.[S]	1xOxidation [M10]	0.000313972	0.00148064	1	2	1	P0DMV9	P0DMV9 [540-550]		0	1303.6	100		High	High	0.001332	0.0001349	25.59
	FALSE	High	[KR].VEIIANDQGNR.[TI]		0.000298989	0.00148064	3	5	1	P11142; P11021; P0DMV9	P11142 [26-36]; P11021 [50-60]; P0DMV9 [26-36]		0	1228.63	100	Shared	High	High	0.001332	0.0001286	18.46
	FALSE	High	[K].VQVSYKGETK.[A]		0.00100882	0.00148064	1	1	2	P0DMV9	P0DMV9 [103-112]		1	1138.61	100		High	High	0.001332	0.0004596	13.6
	FALSE	High	[K].YKAEDEVQR.[E]		0.0199604	0.0023017	1	2	1	P0DMV9	P0DMV9 [525-533]		1	1137.55	100		High	High	0.001694	0.0105	13.27
FALSE	High	Master Protein	P49327	Fatty acid synthase OS=Homo sapiens OX=9606 GN=FASN PE=1 SV=3	0	62.659	10	20	27	20	2511	273.3	6.44	13.6	20	other metabolic processes;stress response;other biological processes	plasma membrane;other membranes;cytosol;ER/Golgi;other cell component	other molecular function	Pf00107, Pf00109, Pf00550, Pf00698, Pf00975, Pf02801, Pf08242, Pf08659, Pf14765, Pf16197	2194	ENSG00000169710	FASN	hsa:2194; P49327; Q13479; Q16702; Q4LE83; Q6P4U5; Q6SS02; Q969R1; Q96C68; Q96IT0	AMP-activated protein kinase signaling; Sterol regulatory element-binding proteins (SREBP) signaling; SREBF and miR33 in cholesterol and lipid homeostasis; Liver X receptor pathway; Nuclear receptors meta-pathway; Fatty acid biosynthesis; Angiopoietin-like protein 8 regulatory pathway; Lipid metabolism pathway; Clear cell renal cell carcinoma pathways; Metabolic reprogramming in colon cancer; Cho…	ChREBP activates metabolic gene expression; Activation of gene expression by SREBF (SREBP); Fatty acyl-CoA biosynthesis; NR1H2 & NR1H3 regulate gene expression linked to lipogenesis; Vitamin B5 (pantothenate) metabolism	18	0	100	2.19541e+06	High	1
	Checked	Confidence	Annotated Sequence	Modifications	Qvality PEP	Qvality q-value	# Protein Groups	# Proteins	# PSMs	Master Protein Accessions	Positions in Master Proteins	Modifications in Master Proteins	# Missed Cleavages	Theo. MH+ [Da]	Abundances (Scaled): F2: Sample	Quan Info	Found in Sample: F2: Sample	Confidence (by Search Engine): CHIMERYS Identification	Percolator q-Value (by Search Engine): CHIMERYS Identification	Percolator PEP (by Search Engine): CHIMERYS Identification	Top Apex RT [min]
	FALSE	High	[K].AGLYGLPR.[R]		0.0149371	0.00212832	1	1	1	P49327	P49327 [42-49]		0	846.483	100		High	High	0.001597	0.007772	24.69
	FALSE	High	[R].FDASFFGVHPK.[Q]		0.000410849	0.00148064	1	1	1	P49327	P49327 [60-70]		0	1251.62	100		High	High	0.001332	0.0001795	30.92
	FALSE	High	[K].FDLSQNHPLGMAIFLK.[N]	1xOxidation [M11]	0.000649745	0.00148064	1	1	1	P49327	P49327 [1772-1787]		0	1846.95		No Quan Values	High	High	0.001332	0.0002889
	FALSE	High	[R].FPQLDSTSFANSR.[D]		0.00034202	0.00148064	1	1	1	P49327	P49327 [1712-1724]		0	1469.7	100		High	High	0.001332	0.0001477	31.46
	FALSE	High	[K].GLVQALQTK.[V]		0.00614822	0.00200592	1	1	2	P49327	P49327 [1143-1151]		0	957.573	100		High	High	0.001538	0.003056	22.23
	FALSE	High	[R].GMGLSLMR.[L]	2xOxidation [M2; M7]	0.0532438	0.00534262	1	1	1	P49327	P49327 [505-512]		0	896.433		No Quan Values	High	High	0.00394	0.02978
	FALSE	High	[R].GTPLISPLIK.[W]		0.00357252	0.00162574	1	1	1	P49327	P49327 [826-835]		0	1038.66	100		High	High	0.001379	0.001726	33.09
	FALSE	High	[R].GYAVLGGER.[G]		0.0145796	0.00212832	1	1	1	P49327	P49327 [469-477]		0	921.479		No Quan Values	High	High	0.001597	0.007579
	FALSE	High	[R].LFDHPESPTPNPTEPLFLAQAEVYK.[E]		0.0429622	0.00437293	1	1	1	P49327	P49327 [968-992]		0	2840.41		No Quan Values	High	High	0.003038	0.02376
	FALSE	High	[K].MVVPGLDGAQIPR.[D]	1xOxidation [M1]	0.00128812	0.00148064	1	1	3	P49327	P49327 [1159-1171]		0	1368.73		No Quan Values	High	High	0.001332	0.0005946
	FALSE	High	[R].SDEAVKPFGLK.[V]		0.000217583	0.00148064	1	1	2	P49327	P49327 [523-533]		0	1190.64		No Quan Values	High	High	0.001332	9.195e-05
	FALSE	High	[R].SEGVVAVLLTK.[K]		0.00592743	0.00200592	1	1	1	P49327	P49327 [225-235]		0	1115.67	100		High	High	0.001538	0.002936	34.52
	FALSE	High	[K].TGTVSLEVR.[L]		0.0122284	0.00200592	1	1	1	P49327	P49327 [928-936]		0	961.531	100		High	High	0.001538	0.006279	20.02
	FALSE	High	[K].VGDPQELNGITR.[A]		1.41634e-05	0.00148064	1	1	1	P49327	P49327 [299-310]		0	1298.67		No Quan Values	High	High	0.001332	5.272e-06
	FALSE	High	[R].VLEALLPLKGLEER.[V]		0.000167296	0.00148064	1	1	1	P49327	P49327 [2383-2396]		1	1579.94	100		High	High	0.001332	6.987e-05	39.36
	FALSE	High	[K].VLQGDLVMNVYR.[D]		0.0735995	0.00684737	1	1	1	P49327	P49327 [1496-1507]		0	1406.75		No Quan Values	High	High	0.004895	0.04225
	FALSE	High	[K].VLQGDLVMNVYR.[D]	1xOxidation [M8]	0.000221609	0.00148064	1	1	1	P49327	P49327 [1496-1507]		0	1422.74	100		High	High	0.001332	9.391e-05	29.49
	FALSE	High	[K].VVEVLAGHGHLYSR.[I]		0.000176756	0.00148064	1	1	2	P49327	P49327 [1242-1255]		0	1536.83	100		High	High	0.001332	7.407e-05	19.85
	FALSE	High	[K].VYQWDDPDPR.[L]		0.00137767	0.00148064	1	1	2	P49327	P49327 [958-967]		0	1290.57		No Quan Values	High	High	0.001332	0.0006345
	FALSE	High	[K].WTSQDSLLGMEFSGR.[D]	1xOxidation [M10]	0.00875326	0.00200592	1	1	1	P49327	P49327 [1592-1606]		0	1729.79		No Quan Values	High	High	0.001538	0.004431
	FALSE	High	[K].YSGTLNLDR.[V]		0.00843937	0.00200592	1	1	1	P49327	P49327 [1996-2004]		0	1038.52	100		High	High	0.001538	0.004243	20.57
FALSE	High	Master Protein	Q2NL82	Pre-rRNA-processing protein TSR1 homolog OS=Homo sapiens OX=9606 GN=TSR1 PE=1 SV=1	0	62.31	22	16	35	16	804	91.8	7.42	18.16	16	RNA metabolism OR transcription;other metabolic processes	cytosol;nucleus;other cell component	nucleic acid binding activity;other molecular function	Pf04950, Pf08142	55720	ENSG00000167721	TSR1	hsa:55720; Q2NL82; Q8WUY5; Q9NVT0; Q9P2E6		Major pathway of rRNA processing in the nucleolus and cytosol	1	0	100	2.15587e+07	High	1
	Checked	Confidence	Annotated Sequence	Modifications	Qvality PEP	Qvality q-value	# Protein Groups	# Proteins	# PSMs	Master Protein Accessions	Positions in Master Proteins	Modifications in Master Proteins	# Missed Cleavages	Theo. MH+ [Da]	Abundances (Scaled): F2: Sample	Quan Info	Found in Sample: F2: Sample	Confidence (by Search Engine): CHIMERYS Identification	Percolator q-Value (by Search Engine): CHIMERYS Identification	Percolator PEP (by Search Engine): CHIMERYS Identification	Top Apex RT [min]
	FALSE	High	[R].ASPLFSQHTAADKHK.[L]		0.000277845	0.00148064	1	1	4	Q2NL82	Q2NL82 [625-639]		1	1637.84	100		High	High	0.001332	0.0001189	13.82
	FALSE	High	[K].DGPPHQVLVVPLHSR.[I]		1.0824e-05	0.00148064	1	1	3	Q2NL82	Q2NL82 [79-93]		0	1650.91	100		High	High	0.001332	3.971e-06	24.13
	FALSE	High	[K].EAVLAEKR.[Q]		0.0256819	0.00322274	1	1	1	Q2NL82	Q2NL82 [66-73]		1	915.526		No Quan Values	High	High	0.002308	0.01377
	FALSE	High	[R].EDVLWFKPVELR.[T]		0.000356971	0.00148064	1	1	1	Q2NL82	Q2NL82 [721-732]		0	1530.83	100		High	High	0.001332	0.0001546	39.68
	FALSE	High	[K].ENLPQDYAR.[I]		0.0048767	0.00200592	1	1	1	Q2NL82	Q2NL82 [518-526]		0	1105.53	100		High	High	0.001538	0.002384	18.4
	FALSE	High	[R].GQTLNVNR.[L]		0.0665135	0.00605119	1	1	1	Q2NL82	Q2NL82 [280-287]		0	901.485	100		High	High	0.00438	0.03789	14.3
	FALSE	High	[R].LEEMFPDEVDTPR.[D]		0.0123029	0.00200592	1	1	1	Q2NL82	Q2NL82 [480-492]		0	1577.72		No Quan Values	High	High	0.001538	0.00632
	FALSE	High	[R].LEEMFPDEVDTPR.[D]	1xOxidation [M4]	9.77008e-05	0.00148064	1	1	2	Q2NL82	Q2NL82 [480-492]		0	1593.71	100		High	High	0.001332	3.974e-05	28.99
	FALSE	High	[R].IFQFQNFTNTR.[K]		0.000450295	0.00148064	1	1	6	Q2NL82	Q2NL82 [527-537]		0	1415.71	100		High	High	0.001332	0.0001973	33.66
	FALSE	High	[R].LLHIVGYGDFQMK.[Q]	1xOxidation [M12]	0.00219182	0.00148064	1	1	1	Q2NL82	Q2NL82 [288-300]		0	1536.79		No Quan Values	High	High	0.001332	0.001034
	FALSE	High	[K].LLLLDTQQEAGMLLR.[Q]	1xOxidation [M12]	4.36047e-05	0.00148064	1	1	2	Q2NL82	Q2NL82 [220-234]		0	1729.95		No Quan Values	High	High	0.001332	1.707e-05
	FALSE	High	[K].MSVLNMVVR.[R]	1xOxidation [M6]	0.00386754	0.00162574	1	1	1	Q2NL82	Q2NL82 [591-599]		0	1064.56	100		High	High	0.001379	0.001881	26.64
	FALSE	High	[K].MSVLNMVVR.[R]	2xOxidation [M1; M6]	0.00118976	0.00148064	1	1	3	Q2NL82	Q2NL82 [591-599]		0	1080.55	100		High	High	0.001332	0.0005461	22.31
	FALSE	High	[K].QIDAPGDPFPLNPR.[G]		0.05386	0.00534262	1	1	1	Q2NL82	Q2NL82 [301-314]		0	1536.78		No Quan Values	High	High	0.00394	0.03025
	FALSE	High	[K].SIFKEVEEK.[E]		0.0141445	0.00212832	1	1	1	Q2NL82	Q2NL82 [539-547]		1	1108.59		No Quan Values	High	High	0.001597	0.007339
	FALSE	High	[K].SQDTVLMNLYK.[R]		0.00109891	0.00148064	1	1	1	Q2NL82	Q2NL82 [761-771]		0	1311.66	100		High	High	0.001332	0.000501	32.43
	FALSE	High	[K].SQDTVLMNLYK.[R]	1xOxidation [M7]	0.00131999	0.00148064	1	1	1	Q2NL82	Q2NL82 [761-771]		0	1327.66	100		High	High	0.001332	0.0006074	28.39
	FALSE	High	[R].VVLSGHPFK.[I]		0.000622538	0.00148064	1	1	2	Q2NL82	Q2NL82 [697-705]		0	983.567	100		High	High	0.001332	0.0002768	17.33
	FALSE	High	[R].VVLSGHPFKIFTK.[M]		0.00456021	0.00200592	1	1	2	Q2NL82	Q2NL82 [697-709]		1	1472.86	100		High	High	0.001538	0.002228	28.13
FALSE	High	Master Protein	P36578	60S ribosomal protein L4 OS=Homo sapiens OX=9606 GN=RPL4 PE=1 SV=5	0	62.023	31	14	29	14	427	47.7	11.06	11.95	14	protein metabolism;other metabolic processes	cytosol;ER/Golgi;translational apparatus;nucleus;other cell component	other molecular function	Pf00573, Pf14374	6124	ENSG00000174444	RPL4	A8K502; hsa:6124; P36578; P39029; Q4VBR0; Q969Z9	Cytoplasmic ribosomal proteins	L13a-mediated translational silencing of Ceruloplasmin expression; Formation of a pool of free 40S subunits; GTP hydrolysis and joining of the 60S ribosomal subunit; Regulation of expression of SLITs and ROBOs; Major pathway of rRNA processing in the nucleolus and cytosol; Nonsense Mediated Decay (NMD) enhanced by the Exon Junction Complex (EJC); SRP-dependent cotranslational protein targeting to…	14	0	100	8.90491e+06	High	1
	Checked	Confidence	Annotated Sequence	Modifications	Qvality PEP	Qvality q-value	# Protein Groups	# Proteins	# PSMs	Master Protein Accessions	Positions in Master Proteins	Modifications in Master Proteins	# Missed Cleavages	Theo. MH+ [Da]	Abundances (Scaled): F2: Sample	Quan Info	Found in Sample: F2: Sample	Confidence (by Search Engine): CHIMERYS Identification	Percolator q-Value (by Search Engine): CHIMERYS Identification	Percolator PEP (by Search Engine): CHIMERYS Identification	Top Apex RT [min]
	FALSE	High	[K].AAAAAAALQAK.[S]		1.03075e-05	0.00148064	1	1	2	P36578	P36578 [354-364]		0	956.552	100		High	High	0.001332	3.775e-06	15.43
	FALSE	High	[K].APIRPDIVNFVHTNLR.[K]		3.88243e-05	0.00148064	1	1	3	P36578	P36578 [30-45]		0	1862.04	100		High	High	0.001332	1.517e-05	32.64
	FALSE	High	[K].APIRPDIVNFVHTNLRK.[N]		0.000116647	0.00148064	1	1	5	P36578	P36578 [30-46]		1	1990.13	100		High	High	0.001332	4.806e-05	30.83
	FALSE	High	[K].EAVLLLKK.[L]		0.0165552	0.00212832	1	1	1	P36578	P36578 [166-173]		1	913.608	100		High	High	0.001597	0.008643	19
	FALSE	High	[R].KLDELYGTWR.[K]		0.00157589	0.00148064	1	1	3	P36578	P36578 [259-268]		1	1280.66	100		High	High	0.001332	0.0007322	26.21
	FALSE	High	[K].LDELYGTWR.[K]		0.00332017	0.00162574	1	1	1	P36578	P36578 [260-268]		0	1152.57		No Quan Values	High	High	0.001379	0.001596
	FALSE	High	[R].IEEVPELPLVVEDKVEGYK.[K]		0.000209748	0.00148064	1	1	1	P36578	P36578 [144-162]		1	2185.16	100		High	High	0.001332	8.888e-05	39.94
	FALSE	High	[R].IEEVPELPLVVEDKVEGYKK.[T]		6.97096e-06	0.00148064	1	1	3	P36578	P36578 [144-163]		2	2313.26	100		High	High	0.001332	2.509e-06	35.63
	FALSE	High	[K].LKAWNDIKK.[V]		0.0175862	0.00212832	1	1	1	P36578	P36578 [174-182]		2	1115.66	100		High	High	0.001597	0.009237	15.24
	FALSE	High	[R].ILKSPEIQR.[A]		0.00464444	0.00200592	1	1	1	P36578	P36578 [292-300]		1	1083.65	100		High	High	0.001538	0.00228	15.59
	FALSE	High	[R].NIPGITLLNVSK.[L]		0.000256622	0.00148064	1	1	3	P36578	P36578 [223-234]		0	1268.76	100		High	High	0.001332	0.0001098	38.31
	FALSE	High	[K].NNRQPYAVSELAGHQTSAESWGTGR.[A]		7.97412e-06	0.00148064	1	1	1	P36578	P36578 [47-71]		1	2716.28		No Quan Values	High	High	0.001332	2.886e-06
	FALSE	High	[K].SNYNLPMHK.[M]		0.00223236	0.00148064	1	1	2	P36578	P36578 [275-283]		0	1103.53		No Quan Values	High	High	0.001332	0.001054
	FALSE	High	[K].SNYNLPMHK.[M]	1xOxidation [M7]	0.00212588	0.00148064	1	1	1	P36578	P36578 [275-283]		0	1119.53	100		High	High	0.001332	0.001005	14.06
	FALSE	High	[R].VDKAAAAAAALQAK.[S]		0.00521508	0.00200592	1	1	1	P36578	P36578 [351-364]		1	1298.74		No Quan Values	High	High	0.001538	0.002562
FALSE	High	Master Protein	P46783	40S ribosomal protein S10 OS=Homo sapiens OX=9606 GN=RPS10 PE=1 SV=1	0	61.436	64	13	45	13	165	18.9	10.15	18	13	protein metabolism;other metabolic processes	cytosol;translational apparatus;nucleus;other cell component	other molecular function	Pf03501	6204	ENSG00000124614	RPS10	B2R4E3; hsa:6204; P46783; Q5TZC0	Cytoplasmic ribosomal proteins	L13a-mediated translational silencing of Ceruloplasmin expression; Translation initiation complex formation; Formation of a pool of free 40S subunits; Formation of the ternary complex, and subsequently, the 43S complex; Ribosomal scanning and start codon recognition; GTP hydrolysis and joining of the 60S ribosomal subunit; Regulation of expression of SLITs and ROBOs; Major pathway of rRNA process…	19	0	100	6.44968e+07	High	1
	Checked	Confidence	Annotated Sequence	Modifications	Qvality PEP	Qvality q-value	# Protein Groups	# Proteins	# PSMs	Master Protein Accessions	Positions in Master Proteins	Modifications in Master Proteins	# Missed Cleavages	Theo. MH+ [Da]	Abundances (Scaled): F2: Sample	Quan Info	Found in Sample: F2: Sample	Confidence (by Search Engine): CHIMERYS Identification	Percolator q-Value (by Search Engine): CHIMERYS Identification	Percolator PEP (by Search Engine): CHIMERYS Identification	Top Apex RT [min]
	FALSE	High	[K].AEAGAGSATEFQFR.[G]		1.67044e-05	0.00148064	1	2	5	P46783	P46783 [140-153]		0	1441.67	100		High	High	0.001332	6.256e-06	25.43
	FALSE	High	[R].DYLHLPPEIVPATLR.[R]		0.00073871	0.00148064	1	1	4	P46783	P46783 [81-95]		0	1733.96	100		High	High	0.001332	0.0003304	42.92
	FALSE	High	[R].DYLHLPPEIVPATLRR.[S]		0.000279548	0.00148064	1	1	7	P46783	P46783 [81-96]		1	1890.06	100		High	High	0.001332	0.0001198	37.67
	FALSE	High	[R].GEADRDTYRR.[S]		0.0197214	0.0023017	1	1	2	P46783	P46783 [120-129]		2	1238.59	100		High	High	0.001694	0.01041	9.85
	FALSE	High	[K].GLEGERPAR.[L]		4.41409e-05	0.00148064	1	1	1	P46783	P46783 [108-116]		0	984.522	100		High	High	0.001332	1.734e-05	12.83
	FALSE	High	[R].GYVKEQFAWR.[H]		0.000850178	0.00148064	1	1	1	P46783	P46783 [56-65]		1	1283.65	100		High	High	0.001332	0.0003829	22.49
	FALSE	High	[K].HPELADKNVPNLHVMK.[A]		0.00935917	0.00200592	1	2	1	P46783	P46783 [32-47]		1	1841.97	100		High	High	0.001538	0.00474	22.6
	FALSE	High	[K].HPELADKNVPNLHVMK.[A]	1xOxidation [M15]	0.00154726	0.00148064	1	2	1	P46783	P46783 [32-47]		1	1857.96	100		High	High	0.001332	0.0007204	19.08
	FALSE	High	[K].KAEAGAGSATEFQFR.[G]		2.09427e-05	0.00148064	1	2	3	P46783	P46783 [139-153]		1	1569.77	100		High	High	0.001332	7.918e-06	19.86
	FALSE	High	[R].IAIYELLFK.[E]		0.000571491	0.00148064	1	1	8	P46783	P46783 [9-17]		0	1109.66	100		High	High	0.001332	0.0002525	47.64
	FALSE	High	[K].NVPNLHVMK.[A]	1xOxidation [M8]	0.000537611	0.00148064	1	2	1	P46783	P46783 [39-47]		0	1067.57	100		High	High	0.001332	0.0002371	15.25
	FALSE	High	[R].SAVPPGADKK.[A]		0.00450491	0.00194857	1	1	3	P46783	P46783 [130-139]		1	969.536	100		High	High	0.001538	0.002202	9.96
	FALSE	High	[R].SAVPPGADKKAEAGAGSATEFQFR.[G]		1.06779e-06	0.00148064	1	1	4	P46783	P46783 [130-153]		2	2392.19		No Quan Values	High	High	0.001332	3.516e-07
	FALSE	High	[R].SRPETGRPRPK.[G]		0.000308267	0.00148064	1	2	4	P46783	P46783 [97-107]		0	1280.72	100		High	High	0.001332	0.0001322	10.05
FALSE	High	Master Protein	O00303	Eukaryotic translation initiation factor 3 subunit F OS=Homo sapiens OX=9606 GN=EIF3F PE=1 SV=1	0	59.528	29	10	96	10	357	37.5	5.45	38.11	10	cell organization and biogenesis;protein metabolism;other metabolic processes;other biological processes	cytosol;translational apparatus;other cell component	nucleic acid binding activity;other molecular function	Pf01398, Pf13012	8665	ENSG00000175390	EIF3F	A8K0S2; hsa:8665; O00303; Q6IB45; Q8N978	Translation factors; VEGFA-VEGFR2 signaling; nsp1 from SARS-CoV-2 inhibits translation initiation in the host cell	L13a-mediated translational silencing of Ceruloplasmin expression; Translation initiation complex formation; Formation of a pool of free 40S subunits; Formation of the ternary complex, and subsequently, the 43S complex; Ribosomal scanning and start codon recognition; GTP hydrolysis and joining of the 60S ribosomal subunit	9	0	100	4.72189e+07	High	1
	Checked	Confidence	Annotated Sequence	Modifications	Qvality PEP	Qvality q-value	# Protein Groups	# Proteins	# PSMs	Master Protein Accessions	Positions in Master Proteins	Modifications in Master Proteins	# Missed Cleavages	Theo. MH+ [Da]	Abundances (Scaled): F2: Sample	Quan Info	Found in Sample: F2: Sample	Confidence (by Search Engine): CHIMERYS Identification	Percolator q-Value (by Search Engine): CHIMERYS Identification	Percolator PEP (by Search Engine): CHIMERYS Identification	Top Apex RT [min]
	FALSE	High	[K].AYVSTLMGVPGR.[T]		0.0018929	0.00148064	1	1	3	O00303	O00303 [215-226]		0	1250.66		No Quan Values	High	High	0.001332	0.0008857	30.67
	FALSE	High	[K].AYVSTLMGVPGR.[T]	1xOxidation [M7]	8.23336e-05	0.00148064	1	1	20	O00303	O00303 [215-226]		0	1266.65	100		High	High	0.001332	3.334e-05	24.73
	FALSE	High	[R].FLMSLVNQVPK.[I]		0.001015	0.00148064	1	1	1	O00303	O00303 [307-317]		0	1275.71	100		High	High	0.001332	0.0004618	37.25
	FALSE	High	[R].FLMSLVNQVPK.[I]	1xOxidation [M3]	0.000218917	0.00148064	1	1	19	O00303	O00303 [307-317]		0	1291.71	100		High	High	0.001332	9.246e-05	31.61
	FALSE	High	[R].IGVDLIMK.[T]	1xOxidation [M7]	0.0103156	0.00200592	1	1	4	O00303	O00303 [247-254]		0	904.517	100		High	High	0.001538	0.005249	27.79
	FALSE	High	[R].LHPVILASIVDSYER.[R]		0.00393901	0.00162574	1	1	5	O00303	O00303 [94-108]		0	1711.94	100		High	High	0.001379	0.001915	38.42
	FALSE	High	[R].LHPVILASIVDSYERR.[N]		0.000128631	0.00148064	1	1	4	O00303	O00303 [94-109]		1	1868.04	100		High	High	0.001332	5.313e-05	36.24
	FALSE	High	[K].NMYELHKK.[V]		0.00637721	0.00200592	1	1	1	O00303	O00303 [155-162]		1	1062.54	100		High	High	0.001538	0.003176	12.96
	FALSE	High	[K].NMYELHKK.[V]	1xOxidation [M2]	0.0172705	0.00212832	1	1	1	O00303	O00303 [155-162]		1	1078.53		No Quan Values	High	High	0.001597	0.00902
	FALSE	High	[R].TMGVMFTPLTVK.[Y]		0.000377157	0.00148064	1	1	1	O00303	O00303 [227-238]		0	1324.7	100		High	High	0.001332	0.000164	38.79
	FALSE	High	[R].TMGVMFTPLTVK.[Y]	1xOxidation [M]	0.000653728	0.00148064	1	1	11	O00303	O00303 [227-238]		0	1340.7	100		High	High	0.001332	0.0002923	34.71
	FALSE	High	[R].TMGVMFTPLTVK.[Y]	2xOxidation [M2; M5]	8.80592e-05	0.00148064	1	1	15	O00303	O00303 [227-238]		0	1356.69	100		High	High	0.001332	3.565e-05	30.66
	FALSE	High	[R].VIGLSSDLQQVGGASAR.[I]		1.19926e-06	0.00148064	1	1	2	O00303	O00303 [262-278]		0	1657.89	100		High	High	0.001332	3.972e-07	30.88
	FALSE	High	[R].VIGTLLGTVDK.[H]		6.21555e-05	0.00148064	1	1	4	O00303	O00303 [116-126]		0	1115.67	100		High	High	0.001332	2.48e-05	31.16
	FALSE	High	[K].YAYYDTER.[I]		0.00179163	0.00148064	1	1	5	O00303	O00303 [239-246]		0	1080.46	100		High	High	0.001332	0.0008358	17.51
FALSE	High	Master Protein	P07437	Tubulin beta chain OS=Homo sapiens OX=9606 GN=TUBB PE=1 SV=2	0	58.806	30	12	29	2	444	49.6	4.89	14.01	12	cell cycle OR cell proliferation;cell organization and biogenesis;stress response;transport;other biological processes	non-structural extracellular;other membranes;cytosol;cytoskeleton;nucleus;other cytoplasmic organelle;other cell component	signal transduction activity or receptor binding;cytoskeletal activity;other molecular function	Pf00091, Pf03953	203068	ENSG00000183311; ENSG00000196230; ENSG00000224156; ENSG00000227739; ENSG00000229684; ENSG00000232421; ENSG00000232575; ENSG00000235067	TUBB	hsa:203068; P05218; P07437; Q8WUC1; Q9CY33	Alzheimer's disease and miRNA effects; Pathogenic Escherichia coli infection; Parkin-ubiquitin proteasomal system pathway; Opioid receptor pathways; Alzheimer's disease	Recruitment of NuMA to mitotic centrosomes; Regulation of PLK1 Activity at G2/M Transition; Loss of Nlp from mitotic centrosomes; Recruitment of mitotic centrosome proteins and complexes; Anchoring of the basal body to the plasma membrane; AURKA Activation by TPX2; Potential therapeutics for SARS; Neutrophil degranulation	14	0	100	858666	High	1
	Checked	Confidence	Annotated Sequence	Modifications	Qvality PEP	Qvality q-value	# Protein Groups	# Proteins	# PSMs	Master Protein Accessions	Positions in Master Proteins	Modifications in Master Proteins	# Missed Cleavages	Theo. MH+ [Da]	Abundances (Scaled): F2: Sample	Quan Info	Found in Sample: F2: Sample	Confidence (by Search Engine): CHIMERYS Identification	Percolator q-Value (by Search Engine): CHIMERYS Identification	Percolator PEP (by Search Engine): CHIMERYS Identification	Top Apex RT [min]
	FALSE	High	[K].EVDEQMLNVQNK.[N]		0.000844999	0.00148064	3	4	1	Q13885; P07437; P68371	Q13885 [325-336]; P07437 [325-336]; P68371 [325-336]		0	1446.69		No Quan Values	High	High	0.001332	0.0003804
	FALSE	High	[K].EVDEQMLNVQNK.[N]	1xOxidation [M6]	0.00256908	0.00162574	3	4	1	Q13885; P07437; P68371	Q13885 [325-336]; P07437 [325-336]; P68371 [325-336]		0	1462.68	100	Shared	High	High	0.001379	0.001222	18.2
	FALSE	High	[R].FPGQLNADLR.[K]		0.0029565	0.00162574	4	10	2	Q13885; Q13509; P07437; P68371	Q13885 [242-251]; Q13509 [242-251]; P07437 [242-251]; P68371 [242-251]		0	1130.6	100	Shared	High	High	0.001379	0.001415	27.53
	FALSE	High	[R].FPGQLNADLRK.[L]		0.0468837	0.00478447	4	10	1	Q13885; Q13509; P07437; P68371	Q13885 [242-252]; Q13509 [242-252]; P07437 [242-252]; P68371 [242-252]		1	1258.69	100	Shared	High	High	0.003451	0.02614	20.97
	FALSE	High	[R].KLAVNMVPFPR.[L]	1xOxidation [M6]	0.0391205	0.00416828	4	10	2	Q13885; Q13509; P07437; P68371	Q13885 [252-262]; Q13509 [252-262]; P07437 [252-262]; P68371 [252-262]		1	1287.72	100	Shared	High	High	0.002905	0.02149	24.81
	FALSE	High	[K].LAVNMVPFPR.[L]		0.000245875	0.00148064	4	10	2	Q13885; Q13509; P07437; P68371	Q13885 [253-262]; Q13509 [253-262]; P07437 [253-262]; P68371 [253-262]		0	1143.63	100	Shared	High	High	0.001332	0.0001049	36.21
	FALSE	High	[K].LAVNMVPFPR.[L]	1xOxidation [M5]	8.48884e-05	0.00148064	4	10	4	Q13885; Q13509; P07437; P68371	Q13885 [253-262]; Q13509 [253-262]; P07437 [253-262]; P68371 [253-262]		0	1159.63	100	Shared	High	High	0.001332	3.441e-05	31.01
	FALSE	High	[R].LHFFMPGFAPLTSR.[G]		0.000325699	0.00148064	3	8	3	Q13885; P07437; P68371	Q13885 [263-276]; P07437 [263-276]; P68371 [263-276]		0	1620.84	100	Shared	High	High	0.001332	0.0001406	42.57
	FALSE	High	[R].LHFFMPGFAPLTSR.[G]	1xOxidation [M5]	0.000300822	0.00148064	3	8	3	Q13885; P07437; P68371	Q13885 [263-276]; P07437 [263-276]; P68371 [263-276]		0	1636.83	100	Shared	High	High	0.001332	0.0001295	37.04
	FALSE	High	[R].IMNTFSVVPSPK.[V]	1xOxidation [M2]	0.00150071	0.00148064	3	4	2	Q13509; P07437; P68371	Q13509 [163-174]; P07437 [163-174]; P68371 [163-174]		0	1335.7	100	Shared	High	High	0.001332	0.0006974	28.08
	FALSE	High	[R].ISEQFTAMFR.[R]		0.000537611	0.00148064	4	6	1	Q13885; Q13509; P07437; P68371	Q13885 [381-390]; Q13509 [381-390]; P07437 [381-390]; P68371 [381-390]		0	1229.6	100	Shared	High	High	0.001332	0.0002378	34.12
	FALSE	High	[R].ISEQFTAMFR.[R]	1xOxidation [M8]	0.000931783	0.00148064	4	6	1	Q13885; Q13509; P07437; P68371	Q13885 [381-390]; Q13509 [381-390]; P07437 [381-390]; P68371 [381-390]		0	1245.59	100	Shared	High	High	0.001332	0.0004237	27.34
	FALSE	High	[R].ISVYYNEATGGK.[Y]		0.000302666	0.00148064	1	1	1	P07437	P07437 [47-58]		0	1301.64	100		High	High	0.001332	0.0001302	21.53
	FALSE	High	[K].MAVTFIGNSTAIQELFKR.[I]		0.0024918	0.00148064	1	1	1	P07437	P07437 [363-380]		1	2026.08	100		High	High	0.001332	0.001182	43.44
	FALSE	High	[R].SGPFGQIFRPDNFVFGQSGAGNNWAK.[G]		3.19921e-08	0.00148064	3	5	1	Q13885; P07437; P68371	Q13885 [78-103]; P07437 [78-103]; P68371 [78-103]		0	2798.34	100	Shared	High	High	0.001332	8.961e-09	44.04
	FALSE	High	[R].YLTVAAVFR.[G]		0.0050277	0.00200592	2	3	3	P07437; P68371	P07437 [310-318]; P68371 [310-318]		0	1039.59	100	Shared	High	High	0.001538	0.002472	34.88
FALSE	High	Master Protein	P68371	Tubulin beta-4B chain OS=Homo sapiens OX=9606 GN=TUBB4B PE=1 SV=1	0	58.309	30	12	29	1	445	49.8	4.89	14.06	12	cell cycle OR cell proliferation;cell organization and biogenesis;stress response	non-structural extracellular;cytosol;cytoskeleton;other cytoplasmic organelle;other cell component	signal transduction activity or receptor binding;cytoskeletal activity;nucleic acid binding activity;other molecular function	Pf00091, Pf03953	10383	ENSG00000188229	TUBB4B	A2BFA2; hsa:10383; P05217; P68371	Alzheimer's disease and miRNA effects; Pathogenic Escherichia coli infection; Parkin-ubiquitin proteasomal system pathway; Alzheimer's disease	MHC class II antigen presentation; COPI-mediated anterograde transport; Separation of Sister Chromatids; Resolution of Sister Chromatid Cohesion; RHO GTPases Activate Formins; EML4 and NUDC in mitotic spindle formation; Recruitment of NuMA to mitotic centrosomes; Aggrephagy; Regulation of PLK1 Activity at G2/M Transition; Loss of Nlp from mitotic centrosomes; Recruitment of mitotic centrosome pro…	41	14	100	1.22526e+07	High	1
	Checked	Confidence	Annotated Sequence	Modifications	Qvality PEP	Qvality q-value	# Protein Groups	# Proteins	# PSMs	Master Protein Accessions	Positions in Master Proteins	Modifications in Master Proteins	# Missed Cleavages	Theo. MH+ [Da]	Abundances (Scaled): F2: Sample	Quan Info	Found in Sample: F2: Sample	Confidence (by Search Engine): CHIMERYS Identification	Percolator q-Value (by Search Engine): CHIMERYS Identification	Percolator PEP (by Search Engine): CHIMERYS Identification	Top Apex RT [min]
	FALSE	High	[K].EVDEQMLNVQNK.[N]		0.000844999	0.00148064	3	4	1	Q13885; P07437; P68371	Q13885 [325-336]; P07437 [325-336]; P68371 [325-336]		0	1446.69		No Quan Values	High	High	0.001332	0.0003804
	FALSE	High	[K].EVDEQMLNVQNK.[N]	1xOxidation [M6]	0.00256908	0.00162574	3	4	1	Q13885; P07437; P68371	Q13885 [325-336]; P07437 [325-336]; P68371 [325-336]		0	1462.68	100	Shared	High	High	0.001379	0.001222	18.2
	FALSE	High	[R].FPGQLNADLR.[K]		0.0029565	0.00162574	4	10	2	Q13885; Q13509; P07437; P68371	Q13885 [242-251]; Q13509 [242-251]; P07437 [242-251]; P68371 [242-251]		0	1130.6	100	Shared	High	High	0.001379	0.001415	27.53
	FALSE	High	[R].FPGQLNADLRK.[L]		0.0468837	0.00478447	4	10	1	Q13885; Q13509; P07437; P68371	Q13885 [242-252]; Q13509 [242-252]; P07437 [242-252]; P68371 [242-252]		1	1258.69	100	Shared	High	High	0.003451	0.02614	20.97
	FALSE	High	[R].KLAVNMVPFPR.[L]	1xOxidation [M6]	0.0391205	0.00416828	4	10	2	Q13885; Q13509; P07437; P68371	Q13885 [252-262]; Q13509 [252-262]; P07437 [252-262]; P68371 [252-262]		1	1287.72	100	Shared	High	High	0.002905	0.02149	24.81
	FALSE	High	[K].LAVNMVPFPR.[L]		0.000245875	0.00148064	4	10	2	Q13885; Q13509; P07437; P68371	Q13885 [253-262]; Q13509 [253-262]; P07437 [253-262]; P68371 [253-262]		0	1143.63	100	Shared	High	High	0.001332	0.0001049	36.21
	FALSE	High	[K].LAVNMVPFPR.[L]	1xOxidation [M5]	8.48884e-05	0.00148064	4	10	4	Q13885; Q13509; P07437; P68371	Q13885 [253-262]; Q13509 [253-262]; P07437 [253-262]; P68371 [253-262]		0	1159.63	100	Shared	High	High	0.001332	3.441e-05	31.01
	FALSE	High	[R].LHFFMPGFAPLTSR.[G]		0.000325699	0.00148064	3	8	3	Q13885; P07437; P68371	Q13885 [263-276]; P07437 [263-276]; P68371 [263-276]		0	1620.84	100	Shared	High	High	0.001332	0.0001406	42.57
	FALSE	High	[R].LHFFMPGFAPLTSR.[G]	1xOxidation [M5]	0.000300822	0.00148064	3	8	3	Q13885; P07437; P68371	Q13885 [263-276]; P07437 [263-276]; P68371 [263-276]		0	1636.83	100	Shared	High	High	0.001332	0.0001295	37.04
	FALSE	High	[R].IMNTFSVVPSPK.[V]	1xOxidation [M2]	0.00150071	0.00148064	3	4	2	Q13509; P07437; P68371	Q13509 [163-174]; P07437 [163-174]; P68371 [163-174]		0	1335.7	100	Shared	High	High	0.001332	0.0006974	28.08
	FALSE	High	[R].INVYYNEATGGK.[Y]		0.000881925	0.00148064	1	1	1	P68371	P68371 [47-58]		0	1328.65	100		High	High	0.001332	0.0003986	21.31
	FALSE	High	[R].ISEQFTAMFR.[R]		0.000537611	0.00148064	4	6	1	Q13885; Q13509; P07437; P68371	Q13885 [381-390]; Q13509 [381-390]; P07437 [381-390]; P68371 [381-390]		0	1229.6	100	Shared	High	High	0.001332	0.0002378	34.12
	FALSE	High	[R].ISEQFTAMFR.[R]	1xOxidation [M8]	0.000931783	0.00148064	4	6	1	Q13885; Q13509; P07437; P68371	Q13885 [381-390]; Q13509 [381-390]; P07437 [381-390]; P68371 [381-390]		0	1245.59	100	Shared	High	High	0.001332	0.0004237	27.34
	FALSE	High	[K].MSATFIGNSTAIQELFKR.[I]		0.00255343	0.00162574	2	3	1	Q13885; P68371	Q13885 [363-380]; P68371 [363-380]		1	2014.04	100	Shared	High	High	0.001379	0.001211	40.68
	FALSE	High	[R].SGPFGQIFRPDNFVFGQSGAGNNWAK.[G]		3.19921e-08	0.00148064	3	5	1	Q13885; P07437; P68371	Q13885 [78-103]; P07437 [78-103]; P68371 [78-103]		0	2798.34	100	Shared	High	High	0.001332	8.961e-09	44.04
	FALSE	High	[R].YLTVAAVFR.[G]		0.0050277	0.00200592	2	3	3	P07437; P68371	P07437 [310-318]; P68371 [310-318]		0	1039.59	100	Shared	High	High	0.001538	0.002472	34.88
FALSE	High	Master Protein	Q9H6R4	Nucleolar protein 6 OS=Homo sapiens OX=9606 GN=NOL6 PE=1 SV=2	0	58.142	18	14	31	14	1146	127.5	7.64	9.53	14	RNA metabolism OR transcription;other metabolic processes;transport;other biological processes	mitochondrion;nucleus;other cell component		Pf03813, Pf17403, Pf17404, Pf17405, Pf17406, Pf17407	65083	ENSG00000165271	NOL6	hsa:65083; Q5T5M3; Q5T5M4; Q7L4G6; Q8N6I0; Q8TEY9; Q8TEZ0; Q8TEZ1; Q9H675; Q9H6R4		Major pathway of rRNA processing in the nucleolus and cytosol; rRNA modification in the nucleus and cytosol	2	0	100	1.78058e+06	High	1
	Checked	Confidence	Annotated Sequence	Modifications	Qvality PEP	Qvality q-value	# Protein Groups	# Proteins	# PSMs	Master Protein Accessions	Positions in Master Proteins	Modifications in Master Proteins	# Missed Cleavages	Theo. MH+ [Da]	Abundances (Scaled): F2: Sample	Quan Info	Found in Sample: F2: Sample	Confidence (by Search Engine): CHIMERYS Identification	Percolator q-Value (by Search Engine): CHIMERYS Identification	Percolator PEP (by Search Engine): CHIMERYS Identification	Top Apex RT [min]
	FALSE	High	[R].ADDGFHLLLMTPKPMIR.[A]	1xOxidation [M15]	0.0124531	0.00200592	1	1	1	Q9H6R4	Q9H6R4 [452-468]		0	1971.02		No Quan Values	High	High	0.001538	0.006387
	FALSE	High	[R].ADDGFHLLLMTPKPMIR.[A]	2xOxidation [M10; M15]	0.00118251	0.00148064	1	1	1	Q9H6R4	Q9H6R4 [452-468]		0	1987.01	100		High	High	0.001332	0.0005427	33.43
	FALSE	High	[R].AFDHVLHLRPLSR.[L]		0.0840968	0.0087709	1	1	1	Q9H6R4	Q9H6R4 [469-481]		0	1560.88		No Quan Values	High	High	0.006259	0.04882
	FALSE	High	[R].AQLPVMVIVTPQDRK.[N]		0.00875326	0.00200592	1	1	1	Q9H6R4	Q9H6R4 [942-956]		1	1694.96		No Quan Values	High	High	0.001538	0.004414
	FALSE	High	[R].AQLPVMVIVTPQDRK.[N]	1xOxidation [M6]	3.49931e-05	0.00148064	1	1	3	Q9H6R4	Q9H6R4 [942-956]		1	1710.96	100		High	High	0.001332	1.362e-05	27.69
	FALSE	High	[K].ETSSTGEEALVAAVR.[C]		0.0112317	0.00200592	1	1	2	Q9H6R4	Q9H6R4 [650-664]		0	1519.76		No Quan Values	High	High	0.001538	0.005735
	FALSE	High	[K].EVQSPEGMISLR.[D]		0.00994608	0.00200592	1	1	2	Q9H6R4	Q9H6R4 [808-819]		0	1345.68		No Quan Values	High	High	0.001538	0.005053
	FALSE	High	[K].EVQSPEGMISLR.[D]	1xOxidation [M8]	0.000393643	0.00148064	1	1	3	Q9H6R4	Q9H6R4 [808-819]		0	1361.67	100		High	High	0.001332	0.0001717	24.2
	FALSE	High	[K].GLLQPVK.[L]		0.0463421	0.00478447	1	1	1	Q9H6R4	Q9H6R4 [48-54]		0	754.482	100		High	High	0.003451	0.02574	19.95
	FALSE	High	[M].GPAPAGEQLR.[G]		0.0680326	0.00605119	1	1	1	Q9H6R4	Q9H6R4 [2-11]		0	995.527		No Quan Values	High	High	0.00438	0.0388
	FALSE	High	[R].GQSPAGDGSPEPPTPR.[Y]		1.07581e-05	0.00148064	1	1	2	Q9H6R4	Q9H6R4 [281-296]		0	1549.72	100		High	High	0.001332	3.953e-06	17.32
	FALSE	High	[R].LNLLAHSRPPVPEWDISQDPPK.[H]		0.00123419	0.00148064	1	1	2	Q9H6R4	Q9H6R4 [522-543]		0	2509.32	100		High	High	0.001332	0.0005669	34.7
	FALSE	High	[R].LSMMLLDSR.[A]		0.00352917	0.00162574	1	1	1	Q9H6R4	Q9H6R4 [443-451]		0	1065.54		No Quan Values	High	High	0.001379	0.001704
	FALSE	High	[R].LSMMLLDSR.[A]	1xOxidation [M]	0.00779718	0.00200592	1	1	3	Q9H6R4	Q9H6R4 [443-451]		0	1081.54		No Quan Values	High	High	0.001538	0.003919
	FALSE	High	[R].LSMMLLDSR.[A]	2xOxidation [M3; M4]	0.00564528	0.00200592	1	1	2	Q9H6R4	Q9H6R4 [443-451]		0	1097.53	100		High	High	0.001538	0.002797	21.63
	FALSE	High	[R].QLPLLTSALHGLQQQHPAFSGVAR.[L]		2.06599e-06	0.00148064	1	1	1	Q9H6R4	Q9H6R4 [833-856]		0	2569.4	100		High	High	0.001332	7.02e-07	38.7
	FALSE	High	[R].VAYQREPQILK.[E]		0.00329996	0.00162574	1	1	1	Q9H6R4	Q9H6R4 [797-807]		1	1344.76		No Quan Values	High	High	0.001379	0.00159
	FALSE	High	[R].VPLHQVPYAVK.[G]		0.00297461	0.00162574	1	1	1	Q9H6R4	Q9H6R4 [139-149]		0	1250.73		No Quan Values	High	High	0.001379	0.001424
	FALSE	High	[R].VPSVPETELTDQAWLPAGVR.[V]		0.000909285	0.00148064	1	1	2	Q9H6R4	Q9H6R4 [119-138]		0	2165.12	100		High	High	0.001332	0.0004116	43.18
FALSE	High	Master Protein	Q6P2Q9	Pre-mRNA-processing-splicing factor 8 OS=Homo sapiens OX=9606 GN=PRPF8 PE=1 SV=2	0	57.979	9	22	31	22	2335	273.4	8.84	13.45	22	cell organization and biogenesis;RNA metabolism OR transcription;other metabolic processes;other biological processes	nucleus	nucleic acid binding activity;other molecular function	Pf01398, Pf08082, Pf08083, Pf08084, Pf10596, Pf10597, Pf10598, Pf12134	10594	ENSG00000174231; ENSG00000274442	PRPF8	hsa:10594; O14547; O75965; Q6P2Q9	mRNA processing	mRNA Splicing - Major Pathway; mRNA Splicing - Minor Pathway	3	0	100	3.43752e+06	High	1
	Checked	Confidence	Annotated Sequence	Modifications	Qvality PEP	Qvality q-value	# Protein Groups	# Proteins	# PSMs	Master Protein Accessions	Positions in Master Proteins	Modifications in Master Proteins	# Missed Cleavages	Theo. MH+ [Da]	Abundances (Scaled): F2: Sample	Quan Info	Found in Sample: F2: Sample	Confidence (by Search Engine): CHIMERYS Identification	Percolator q-Value (by Search Engine): CHIMERYS Identification	Percolator PEP (by Search Engine): CHIMERYS Identification	Top Apex RT [min]
	FALSE	High	[R].AVFWDIK.[N]		0.0551124	0.00534262	1	1	1	Q6P2Q9	Q6P2Q9 [1152-1158]		0	878.477	100		High	High	0.00394	0.0309	33.47
	FALSE	High	[K].FGFVDAQKEDMPPEHVR.[K]	1xOxidation [M11]	0.00935917	0.00200592	1	1	1	Q6P2Q9	Q6P2Q9 [51-67]		1	2017.94		No Quan Values	High	High	0.001538	0.004753
	FALSE	High	[R].FPPVVFYTPK.[E]		0.00103378	0.00148064	1	1	4	Q6P2Q9	Q6P2Q9 [1311-1320]		0	1194.66	100		High	High	0.001332	0.0004718	37.99
	FALSE	High	[R].FSPIPFPPLSYK.[H]		0.00490653	0.00200592	1	1	3	Q6P2Q9	Q6P2Q9 [822-833]		0	1392.76	100		High	High	0.001538	0.002404	44.92
	FALSE	High	[R].FTLWWSPTINR.[A]		0.00896894	0.00200592	1	1	1	Q6P2Q9	Q6P2Q9 [1534-1544]		0	1420.74	100		High	High	0.001538	0.004529	45.22
	FALSE	High	[K].GYLPSHYER.[V]		0.0142305	0.00212832	1	1	2	Q6P2Q9	Q6P2Q9 [2250-2258]		0	1121.54		No Quan Values	High	High	0.001597	0.007353
	FALSE	High	[K].IDLTLLNR.[L]		0.00729195	0.00200592	1	1	1	Q6P2Q9	Q6P2Q9 [988-995]		0	957.573	100		High	High	0.001538	0.003658	34.93
	FALSE	High	[R].LFPPWIKPADTEPPPLLVYK.[W]		1.40771e-05	0.00148064	1	1	2	Q6P2Q9	Q6P2Q9 [935-954]		0	2321.29	100		High	High	0.001332	5.227e-06	46.15
	FALSE	High	[K].LLILALER.[L]		0.00571454	0.00200592	1	1	1	Q6P2Q9	Q6P2Q9 [838-845]		0	940.619	100		High	High	0.001538	0.002828	37.51
	FALSE	High	[K].ISLIQIFR.[A]		0.00261658	0.00162574	1	1	1	Q6P2Q9	Q6P2Q9 [1571-1578]		0	989.614	100		High	High	0.001379	0.001245	41.83
	FALSE	High	[K].LTPSGYEWGR.[Q]		0.00379737	0.00162574	1	1	1	Q6P2Q9	Q6P2Q9 [2230-2239]		0	1165.56		No Quan Values	High	High	0.001379	0.001844
	FALSE	High	[K].LWNLNNYR.[T]		0.00434299	0.00194857	1	1	1	Q6P2Q9	Q6P2Q9 [1464-1471]		0	1092.56	100		High	High	0.001538	0.002116	28.34
	FALSE	High	[R].QILMASGSTTFTK.[I]	1xOxidation [M4]	0.000996564	0.00148064	1	1	1	Q6P2Q9	Q6P2Q9 [1246-1258]		0	1400.71		No Quan Values	High	High	0.001332	0.0004527
	FALSE	High	[K].QNPFWWTHQR.[H]		0.0080873	0.00200592	1	1	1	Q6P2Q9	Q6P2Q9 [1450-1459]		0	1399.67		No Quan Values	High	High	0.001538	0.004063
	FALSE	High	[R].RFSPIPFPPLSYK.[H]		0.013152	0.00200592	1	1	1	Q6P2Q9	Q6P2Q9 [821-833]		1	1548.86		No Quan Values	High	High	0.001538	0.006798
	FALSE	High	[R].SLPVEEQPK.[Q]		0.000359159	0.00148064	1	1	1	Q6P2Q9	Q6P2Q9 [1851-1859]		0	1026.55	100		High	High	0.001332	0.0001558	17.16
	FALSE	High	[R].TGQLFLK.[I]		0.0458064	0.00478447	1	1	1	Q6P2Q9	Q6P2Q9 [1814-1820]		0	806.477	100		High	High	0.003451	0.02539	22.23
	FALSE	High	[R].TILQHLSEAWR.[C]		0.00288516	0.00162574	1	1	2	Q6P2Q9	Q6P2Q9 [708-718]		0	1353.73		No Quan Values	High	High	0.001379	0.001377
	FALSE	High	[K].VPGLPTPIENMILR.[Y]	1xOxidation [M11]	0.0323921	0.00355031	1	1	1	Q6P2Q9	Q6P2Q9 [728-741]		0	1565.87		No Quan Values	High	High	0.002504	0.01756
	FALSE	High	[R].VWLFFMR.[G]	1xOxidation [M6]	0.00176987	0.00148064	1	1	1	Q6P2Q9	Q6P2Q9 [636-642]		0	1014.52	100		High	High	0.001332	0.0008279	41.33
	FALSE	High	[R].WLGNLLAR.[Q]		0.0322007	0.00355031	1	1	1	Q6P2Q9	Q6P2Q9 [651-658]		0	942.552	100		High	High	0.002504	0.01747	34.83
	FALSE	High	[K].YYVLNALK.[H]		0.00828666	0.00200592	1	1	2	Q6P2Q9	Q6P2Q9 [453-460]		0	983.556	100		High	High	0.001538	0.004163	29.11
FALSE	High	Master Protein	Q08211	ATP-dependent RNA helicase A OS=Homo sapiens OX=9606 GN=DHX9 PE=1 SV=4	0	56.822	13	16	18	16	1270	140.9	6.84	7.94	16	cell organization and biogenesis;DNA metabolism;RNA metabolism OR transcription;other metabolic processes;stress response;transport;other biological processes	cytosol;cytoskeleton;translational apparatus;nucleus;other cell component	translation activity;nucleic acid binding activity;other molecular function	Pf00035, Pf00270, Pf00271, Pf04408, Pf07717	1660	ENSG00000135829	DHX9	B2RNV4; hsa:1660; Q05CI5; Q08211; Q12803; Q32Q22; Q5VY62; Q6PD69; Q99556	MECP2 and associated Rett syndrome; mRNA processing	mRNA Splicing - Major Pathway; RIP-mediated NFkB activation via ZBP1; DEx/H-box helicases activate type I IFN and inflammatory cytokines production	5	0	100	4.21492e+06	High	1
	Checked	Confidence	Annotated Sequence	Modifications	Qvality PEP	Qvality q-value	# Protein Groups	# Proteins	# PSMs	Master Protein Accessions	Positions in Master Proteins	Modifications in Master Proteins	# Missed Cleavages	Theo. MH+ [Da]	Abundances (Scaled): F2: Sample	Quan Info	Found in Sample: F2: Sample	Confidence (by Search Engine): CHIMERYS Identification	Percolator q-Value (by Search Engine): CHIMERYS Identification	Percolator PEP (by Search Engine): CHIMERYS Identification	Top Apex RT [min]
	FALSE	High	[R].AAMEALVVEVTK.[Q]		0.00386754	0.00162574	1	1	1	Q08211	Q08211 [1105-1116]		0	1260.69		No Quan Values	High	High	0.001379	0.001882
	FALSE	High	[K].AIEPPPLDAVIEAEHTLR.[E]		1.26535e-07	0.00148064	1	1	1	Q08211	Q08211 [820-837]		0	1971.05		No Quan Values	High	High	0.001332	3.776e-08
	FALSE	High	[R].DFVNYLVR.[I]		0.0054425	0.00200592	1	1	1	Q08211	Q08211 [64-71]		0	1025.54	100		High	High	0.001538	0.002683	37.53
	FALSE	High	[R].DVVQAYPEVR.[I]		0.00107895	0.00148064	1	1	1	Q08211	Q08211 [529-538]		0	1175.61	100		High	High	0.001332	0.0004913	25.42
	FALSE	High	[R].ELLPVKK.[F]		0.0126819	0.00200592	1	1	1	Q08211	Q08211 [386-392]		1	826.54		No Quan Values	High	High	0.001538	0.006526
	FALSE	High	[R].GANLKDYYSR.[K]		0.00564528	0.00200592	1	1	2	Q08211	Q08211 [142-151]		1	1186.59		No Quan Values	High	High	0.001538	0.00279
	FALSE	High	[K].GMTLVTPLQLLLFASK.[K]	1xOxidation [M2]	1.8308e-05	0.00148064	1	1	1	Q08211	Q08211 [1058-1073]		0	1748		No Quan Values	High	High	0.001332	6.911e-06
	FALSE	High	[K].GMTLVTPLQLLLFASKK.[V]	1xOxidation [M2]	0.00310451	0.00162574	1	1	1	Q08211	Q08211 [1058-1074]		1	1876.1	100		High	High	0.001379	0.001489	48.95
	FALSE	High	[K].LAQFEPSQR.[Q]		0.00163473	0.00148064	1	1	1	Q08211	Q08211 [315-323]		0	1075.55	100		High	High	0.001332	0.00076	18.02
	FALSE	High	[R].LGGIGQFLAK.[A]		0.00172714	0.00148064	1	1	1	Q08211	Q08211 [810-819]		0	1003.59	100		High	High	0.001332	0.0008059	32.1
	FALSE	High	[K].QPAIISQLDPVNER.[M]		0.000622538	0.00148064	1	1	1	Q08211	Q08211 [1117-1130]		0	1579.84		No Quan Values	High	High	0.001332	0.0002767
	FALSE	High	[R].TPLHEIALSIK.[L]		0.000478673	0.00148064	1	1	1	Q08211	Q08211 [796-806]		0	1221.72	100		High	High	0.001332	0.0002105	26.67
	FALSE	High	[R].YGDGPRPPK.[M]		0.00173772	0.00148064	1	1	1	Q08211	Q08211 [1155-1163]		0	986.505	100		High	High	0.001332	0.0008132	13.25
	FALSE	High	[K].YPSPFFVFGEK.[I]		0.000450295	0.00148064	1	1	1	Q08211	Q08211 [1038-1048]		0	1317.65	100		High	High	0.001332	0.0001968	42.89
	FALSE	High	[R].YQILPLHSQIPR.[E]		7.46634e-05	0.00148064	1	1	2	Q08211	Q08211 [681-692]		0	1464.83	100		High	High	0.001332	3.006e-05	28.39
	FALSE	High	[K].YTQVGPDHNR.[S]		0.00109222	0.00148064	1	1	1	Q08211	Q08211 [200-209]		0	1186.56		No Quan Values	High	High	0.001332	0.0005003
FALSE	High	Master Protein	P62249	40S ribosomal protein S16 OS=Homo sapiens OX=9606 GN=RPS16 PE=1 SV=2	0	56.589	70	16	64	16	146	16.4	10.21	29.84	16	protein metabolism;RNA metabolism OR transcription;other metabolic processes;other biological processes	cytosol;translational apparatus;nucleus;other cell component	nucleic acid binding activity;other molecular function	Pf00380	6217	ENSG00000105193	RPS16	B2RDD5; hsa:6217; P17008; P62249	Cytoplasmic ribosomal proteins	SARS-CoV-1 modulates host translation machinery; Major pathway of rRNA processing in the nucleolus and cytosol; Regulation of expression of SLITs and ROBOs; L13a-mediated translational silencing of Ceruloplasmin expression; Formation of a pool of free 40S subunits; GTP hydrolysis and joining of the 60S ribosomal subunit; Nonsense Mediated Decay (NMD) enhanced by the Exon Junction Complex (EJC); S…	19	0	100	1.49956e+08	High	1
	Checked	Confidence	Annotated Sequence	Modifications	Qvality PEP	Qvality q-value	# Protein Groups	# Proteins	# PSMs	Master Protein Accessions	Positions in Master Proteins	Modifications in Master Proteins	# Missed Cleavages	Theo. MH+ [Da]	Abundances (Scaled): F2: Sample	Quan Info	Found in Sample: F2: Sample	Confidence (by Search Engine): CHIMERYS Identification	Percolator q-Value (by Search Engine): CHIMERYS Identification	Percolator PEP (by Search Engine): CHIMERYS Identification	Top Apex RT [min]
	FALSE	High	[K].ALVAYYQK.[Y]		0.000365805	0.00148064	1	1	6	P62249	P62249 [91-98]		0	955.525	100		High	High	0.001332	0.0001588	20.09
	FALSE	High	[K].ALVAYYQKYVDEASKK.[E]		0.000898241	0.00148064	1	1	4	P62249	P62249 [91-106]		2	1875.99	100		High	High	0.001332	0.0004055	26.22
	FALSE	High	[K].DILIQYDR.[T]		0.00290283	0.00162574	1	1	1	P62249	P62249 [110-117]		0	1035.55	100		High	High	0.001379	0.001387	30.62
	FALSE	High	[K].EIKDILIQYDR.[T]		0.00571454	0.00200592	1	1	3	P62249	P62249 [107-117]		1	1405.77	100		High	High	0.001538	0.00283	30.83
	FALSE	High	[R].FAGVDIRVR.[V]		0.00269772	0.00162574	1	1	1	P62249	P62249 [63-71]		1	1032.59	100		High	High	0.001379	0.00129	24.05
	FALSE	High	[K].GGGHVAQIYAIR.[Q]		0.05386	0.00534262	1	1	3	P62249	P62249 [74-85]		0	1241.67	100		High	High	0.00394	0.03016	18.56
	FALSE	High	[K].GPLQSVQVFGR.[K]		0.000142715	0.00148064	1	1	6	P62249	P62249 [5-15]		0	1187.65	100		High	High	0.001332	5.924e-05	30.64
	FALSE	High	[K].LLEPVLLLGK.[E]		0.000248899	0.00148064	1	1	9	P62249	P62249 [51-60]		0	1094.72	100		High	High	0.001332	0.0001061	42.73
	FALSE	High	[K].LLEPVLLLGKER.[F]		3.63e-05	0.00148064	1	1	4	P62249	P62249 [51-62]		1	1379.86	100		High	High	0.001332	1.408e-05	35.48
	FALSE	High	[M].PSKGPLQSVQVFGR.[K]		0.000386491	0.00148064	1	1	10	P62249	P62249 [2-15]		1	1499.83	100		High	High	0.001332	0.0001681	25.07
	FALSE	High	[R].TLLVADPR.[R]		0.00524698	0.00200592	1	1	8	P62249	P62249 [118-125]		0	884.52	100		High	High	0.001538	0.00259	23.33
	FALSE	High	[R].TLLVADPRR.[C]		3.01774e-06	0.00148064	1	1	4	P62249	P62249 [118-126]		1	1040.62	100		High	High	0.001332	1.047e-06	18.42
	FALSE	High	[R].TLQYKLLEPVLLLGK.[E]		0.00357252	0.00162574	1	1	1	P62249	P62249 [46-60]		1	1728.07		No Quan Values	High	High	0.001379	0.001723
	FALSE	High	[R].VKGGGHVAQIYAIR.[Q]		0.000304522	0.00148064	1	1	1	P62249	P62249 [72-85]		1	1468.84	100		High	High	0.001332	0.0001308	18.3
	FALSE	High	[K].VNGRPLEMIEPR.[T]	1xOxidation [M8]	0.00208728	0.00148064	1	1	2	P62249	P62249 [34-45]		0	1426.75	100		High	High	0.001332	0.0009843	18.31
	FALSE	High	[K].YVDEASKK.[E]		0.0356054	0.00355031	1	1	1	P62249	P62249 [99-106]		1	939.478	100		High	High	0.002504	0.01949	7.46
FALSE	High	Master Protein	P62263	40S ribosomal protein S14 OS=Homo sapiens OX=9606 GN=RPS14 PE=1 SV=3	0	55.495	42	10	25	10	151	16.3	10.05	9.7	10	cell organization and biogenesis;protein metabolism;RNA metabolism OR transcription;other metabolic processes;other biological processes	cytosol;translational apparatus;nucleus;other cell component	nucleic acid binding activity;other molecular function	Pf00411	6208	ENSG00000164587	RPS14	B2R5G5; D3DQG5; hsa:6208; P06366; P62263; Q5BJI0	Cytoplasmic ribosomal proteins	Regulation of expression of SLITs and ROBOs; Major pathway of rRNA processing in the nucleolus and cytosol; L13a-mediated translational silencing of Ceruloplasmin expression; Translation initiation complex formation; Formation of a pool of free 40S subunits; Formation of the ternary complex, and subsequently, the 43S complex; Ribosomal scanning and start codon recognition; GTP hydrolysis and join…	20	0	100	1.86166e+07	High	1
	Checked	Confidence	Annotated Sequence	Modifications	Qvality PEP	Qvality q-value	# Protein Groups	# Proteins	# PSMs	Master Protein Accessions	Positions in Master Proteins	Modifications in Master Proteins	# Missed Cleavages	Theo. MH+ [Da]	Abundances (Scaled): F2: Sample	Quan Info	Found in Sample: F2: Sample	Confidence (by Search Engine): CHIMERYS Identification	Percolator q-Value (by Search Engine): CHIMERYS Identification	Percolator PEP (by Search Engine): CHIMERYS Identification	Top Apex RT [min]
	FALSE	High	[K].ADRDESSPYAAMLAAQDVAQR.[C]		8.90136e-06	0.00148064	1	1	2	P62263	P62263 [64-84]		1	2265.06		No Quan Values	High	High	0.001332	3.239e-06
	FALSE	High	[K].ADRDESSPYAAMLAAQDVAQR.[C]	1xOxidation [M12]	6.80262e-06	0.00148064	1	1	1	P62263	P62263 [64-84]		1	2281.05	100		High	High	0.001332	2.445e-06	25.31
	FALSE	High	[R].DESSPYAAMLAAQDVAQR.[C]	1xOxidation [M9]	1.04343e-05	0.00148064	1	1	2	P62263	P62263 [67-84]		0	1938.89	100		High	High	0.001332	3.839e-06	31.54
	FALSE	High	[K].ELGITALHIK.[L]		0.00176987	0.00148064	1	1	2	P62263	P62263 [87-96]		0	1094.66	100		High	High	0.001332	0.0008247	27.85
	FALSE	High	[R].IEDVTPIPSDSTR.[R]		3.25186e-05	0.00148064	1	1	2	P62263	P62263 [129-141]		0	1429.72	100		High	High	0.001332	1.26e-05	26.53
	FALSE	High	[R].IEDVTPIPSDSTRR.[K]		2.3378e-05	0.00148064	1	1	3	P62263	P62263 [129-142]		1	1585.82	100		High	High	0.001332	8.906e-06	21.4
	FALSE	High	[K].IGRIEDVTPIPSDSTR.[R]		0.00104011	0.00148064	1	1	1	P62263	P62263 [126-141]		1	1755.92		No Quan Values	High	High	0.001332	0.0004753
	FALSE	High	[K].IGRIEDVTPIPSDSTRR.[K]		0.00377427	0.00162574	1	1	2	P62263	P62263 [126-142]		2	1912.02	100		High	High	0.001379	0.00183	23.15
	FALSE	High	[R].TKTPGPGAQSALR.[A]		4.26947e-07	0.00148064	1	1	3	P62263	P62263 [105-117]		1	1283.71	100		High	High	0.001332	1.349e-07	14
	FALSE	High	[K].TPGPGAQSALR.[A]		0.0263032	0.00322274	1	1	2	P62263	P62263 [107-117]		0	1054.56		No Quan Values	High	High	0.002308	0.01407
	FALSE	High	[K].VKADRDESSPYAAMLAAQDVAQR.[C]		0.00475915	0.00200592	1	1	4	P62263	P62263 [62-84]		2	2492.22	100		High	High	0.001538	0.002326	29.12
	FALSE	High	[K].VKADRDESSPYAAMLAAQDVAQR.[C]	1xOxidation [M14]	5.04934e-05	0.00148064	1	1	1	P62263	P62263 [62-84]		2	2508.21	100		High	High	0.001332	1.995e-05	22.58
FALSE	High	Master Protein	Q15393	Splicing factor 3B subunit 3 OS=Homo sapiens OX=9606 GN=SF3B3 PE=1 SV=4	0	55.054	15	16	31	16	1217	135.5	5.26	14.88	16	cell organization and biogenesis;protein metabolism;RNA metabolism OR transcription;other metabolic processes;other biological processes	nucleus;other cell component	nucleic acid binding activity;other molecular function	Pf03178, Pf10433	23450	ENSG00000189091	SF3B3	hsa:23450; Q15393; Q6NTI8; Q96GC0; Q9BPY2; Q9UFX7; Q9UJ29	mRNA processing	mRNA Splicing - Major Pathway; mRNA Splicing - Minor Pathway	3	0	100	3.727e+06	High	1
	Checked	Confidence	Annotated Sequence	Modifications	Qvality PEP	Qvality q-value	# Protein Groups	# Proteins	# PSMs	Master Protein Accessions	Positions in Master Proteins	Modifications in Master Proteins	# Missed Cleavages	Theo. MH+ [Da]	Abundances (Scaled): F2: Sample	Quan Info	Found in Sample: F2: Sample	Confidence (by Search Engine): CHIMERYS Identification	Percolator q-Value (by Search Engine): CHIMERYS Identification	Percolator PEP (by Search Engine): CHIMERYS Identification	Top Apex RT [min]
	FALSE	High	[K].AEVIMNYHVGETVLSLQK.[T]	1xOxidation [M5]	0.00561097	0.00200592	1	1	1	Q15393	Q15393 [1089-1106]		0	2047.05		No Quan Values	High	High	0.001538	0.002769
	FALSE	High	[K].AGNGQWASVIR.[V]		0.0349806	0.00355031	1	1	1	Q15393	Q15393 [857-867]		0	1158.6		No Quan Values	High	High	0.002504	0.01908
	FALSE	High	[K].DLILNPR.[S]		0.0384373	0.00416828	1	1	1	Q15393	Q15393 [912-918]		0	840.494	100		High	High	0.002905	0.02115	27.28
	FALSE	High	[R].FLAVGLVDNTVR.[I]		0.000645787	0.00148064	1	1	2	Q15393	Q15393 [604-615]		0	1303.74	100		High	High	0.001332	0.0002873	36.38
	FALSE	High	[K].HIANYISGIQTIGHR.[V]		1.82581e-07	0.00148064	1	1	4	Q15393	Q15393 [985-999]		0	1679.9		No Quan Values	High	High	0.001332	5.55e-08
	FALSE	High	[K].LGAVFNQVAFPLQYTPR.[K]		0.000458627	0.00148064	1	1	1	Q15393	Q15393 [770-786]		0	1921.03	100		High	High	0.001332	0.0002006	45.51
	FALSE	High	[R].IVILEYQPSK.[N]		0.00010578	0.00148064	1	1	2	Q15393	Q15393 [87-96]		0	1189.68		No Quan Values	High	High	0.001332	4.342e-05
	FALSE	High	[R].IVPGQFLAVDPK.[G]		0.00102122	0.00148064	1	1	2	Q15393	Q15393 [115-126]		0	1283.74	100		High	High	0.001332	0.0004636	34.73
	FALSE	High	[K].LVYILNR.[D]		0.0247766	0.00253864	1	1	2	Q15393	Q15393 [140-146]		0	890.546	100		High	High	0.001852	0.01321	27.04
	FALSE	High	[-].MFLYNLTLQR.[A]		0.00178071	0.00148064	1	1	1	Q15393	Q15393 [1-10]		0	1298.69	100		High	High	0.001332	0.0008339	39.48
	FALSE	High	[-].MFLYNLTLQR.[A]	1xOxidation [M1]	0.00033376	0.00148064	1	1	3	Q15393	Q15393 [1-10]		0	1314.69	100		High	High	0.001332	0.0001439	35.88
	FALSE	High	[K].NFGDQPDIR.[C]		0.00907875	0.00200592	1	1	2	Q15393	Q15393 [260-268]		0	1061.5	100		High	High	0.001538	0.00459	20.44
	FALSE	High	[R].SVAGGFVYTYK.[L]		0.00147345	0.00148064	1	1	3	Q15393	Q15393 [919-929]		0	1191.6	100		High	High	0.001332	0.0006808	26.62
	FALSE	High	[R].SWLSYSYQSR.[F]		0.00198772	0.00148064	1	1	1	Q15393	Q15393 [719-728]		0	1276.6	100		High	High	0.001332	0.0009317	28.76
	FALSE	High	[R].SYYFPVK.[N]		0.0368869	0.00355031	1	1	1	Q15393	Q15393 [1165-1171]		0	903.461	100		High	High	0.002504	0.02013	25.76
	FALSE	High	[K].TPVEEVPAAIAPFQGR.[V]		0.000729737	0.00148064	1	1	2	Q15393	Q15393 [943-958]		0	1681.89		No Quan Values	High	High	0.001332	0.0003277
	FALSE	High	[R].TVLDPVTGDLSDTR.[T]		9.89024e-05	0.00148064	1	1	2	Q15393	Q15393 [677-690]		0	1488.75	100		High	High	0.001332	4.035e-05	32.63
FALSE	High	Master Protein	P78344	Eukaryotic translation initiation factor 4 gamma 2 OS=Homo sapiens OX=9606 GN=EIF4G2 PE=1 SV=1	0	54.494	18	16	26	16	907	102.3	7.14	11.42	16	protein metabolism;other metabolic processes;other biological processes	cytosol;translational apparatus	nucleic acid binding activity	Pf02020, Pf02847, Pf02854	1982	ENSG00000110321	EIF4G2	hsa:1982; O60877; P78344; P78404; Q0VH00; Q0VH01; Q2NKW9; Q49A79; Q53EU1; Q58EZ2; Q8NI71; Q96C16	VEGFA-VEGFR2 signaling; Exercise-induced circadian regulation; Acute viral myocarditis	ISG15 antiviral mechanism	4	0	100	3.10678e+06	High	1
	Checked	Confidence	Annotated Sequence	Modifications	Qvality PEP	Qvality q-value	# Protein Groups	# Proteins	# PSMs	Master Protein Accessions	Positions in Master Proteins	Modifications in Master Proteins	# Missed Cleavages	Theo. MH+ [Da]	Abundances (Scaled): F2: Sample	Quan Info	Found in Sample: F2: Sample	Confidence (by Search Engine): CHIMERYS Identification	Percolator q-Value (by Search Engine): CHIMERYS Identification	Percolator PEP (by Search Engine): CHIMERYS Identification	Top Apex RT [min]
	FALSE	High	[K].ASSLISLLK.[Q]		0.0112317	0.00200592	1	1	1	P78344	P78344 [600-608]		0	931.582	100		High	High	0.001538	0.005752	34.64
	FALSE	High	[K].EDITQEFPGK.[G]		0.0114383	0.00200592	1	1	2	P78344	P78344 [871-880]		0	1163.56		No Quan Values	High	High	0.001538	0.005837
	FALSE	High	[R].FLLQDTVELR.[E]		0.00175909	0.00148064	1	1	1	P78344	P78344 [296-305]		0	1233.68	100		High	High	0.001332	0.000821	37.41
	FALSE	High	[K].GLSFLFPLLK.[L]		0.00649487	0.00200592	1	1	1	P78344	P78344 [723-732]		0	1134.69	100		High	High	0.001538	0.003228	52.44
	FALSE	High	[K].HFLPEMLSK.[V]		0.00377427	0.00162574	1	1	1	P78344	P78344 [576-584]		0	1101.58	100		High	High	0.001379	0.001824	27.18
	FALSE	High	[K].HFLPEMLSK.[V]	1xOxidation [M6]	0.000729737	0.00148064	1	1	1	P78344	P78344 [576-584]		0	1117.57	100		High	High	0.001332	0.0003268	20.9
	FALSE	High	[K].KPPPSKEELLK.[L]		0.00256908	0.00162574	1	1	3	P78344	P78344 [536-546]		1	1265.75		No Quan Values	High	High	0.001379	0.001219
	FALSE	High	[K].LDPSPQTIYK.[W]		0.00134441	0.00148064	1	1	1	P78344	P78344 [743-752]		0	1161.62	100		High	High	0.001332	0.000621	23.14
	FALSE	High	[K].LEVDIPLVK.[S]		0.102867	0.00970061	1	1	1	P78344	P78344 [632-640]		0	1025.62		No Quan Values	High	High	0.006841	0.06046
	FALSE	High	[K].LQDEFENR.[T]		0.010962	0.00200592	1	1	1	P78344	P78344 [171-178]		0	1050.49	100		High	High	0.001538	0.005584	17.33
	FALSE	High	[K].LQPQITMIPPSAQPPR.[T]	1xOxidation [M7]	0.00408591	0.00194857	1	1	3	P78344	P78344 [490-505]		0	1789.96		No Quan Values	High	High	0.001538	0.001987
	FALSE	High	[K].QLLLSFKPVMQK.[F]		0.000266208	0.00148064	1	1	1	P78344	P78344 [807-818]		0	1431.84	100		High	High	0.001332	0.0001136	32.05
	FALSE	High	[K].QLLLSFKPVMQK.[F]	1xOxidation [M10]	0.00110565	0.00148064	1	1	1	P78344	P78344 [807-818]		0	1447.83	100		High	High	0.001332	0.0005047	28.06
	FALSE	High	[R].SDFFLEGPFMPPR.[M]	1xOxidation [M10]	0.00645541	0.00200592	1	1	1	P78344	P78344 [348-360]		0	1555.72	100		High	High	0.001538	0.003203	43.87
	FALSE	High	[K].SLMDQYFAR.[M]		0.00327987	0.00162574	1	1	1	P78344	P78344 [272-280]		0	1130.53		No Quan Values	High	High	0.001379	0.001574
	FALSE	High	[K].SLMDQYFAR.[M]	1xOxidation [M3]	0.00828666	0.00200592	1	1	2	P78344	P78344 [272-280]		0	1146.52		No Quan Values	High	High	0.001538	0.00416
	FALSE	High	[K].TNPPLIQEKPAK.[T]		0.000279548	0.00148064	1	1	2	P78344	P78344 [521-532]		0	1335.76	100		High	High	0.001332	0.0001195	15.84
	FALSE	High	[K].VIILSLDR.[S]		0.00756335	0.00200592	1	1	1	P78344	P78344 [585-592]		0	928.583	100		High	High	0.001538	0.003793	32.68
	FALSE	High	[K].VIILSLDRSDEDKEK.[A]		0.00534384	0.00200592	1	1	1	P78344	P78344 [585-599]		2	1759.94	100		High	High	0.001538	0.002632	23.39
FALSE	High	Master Protein	Q53EL6	Programmed cell death protein 4 OS=Homo sapiens OX=9606 GN=PDCD4 PE=1 SV=2	0	53.874	26	13	51	13	469	51.7	5.21	27.71	13	developmental processes;signal transduction;other biological processes	cytosol;nucleus;other cell component	nucleic acid binding activity	Pf02847	27250	ENSG00000150593	PDCD4	B2RCV4; B5ME91; hsa:27250; O15501; Q53EL6; Q5VZS6; Q6PJI5; Q8TAR5; Q99834	Translation inhibitors in chronically activated PDGFRA cells; A network map of Macrophage-stimulating protein (MSP) signaling; Interferon type I signaling pathways	Gene and protein expression by JAK-STAT signaling after Interleukin-12 stimulation	4	0	100	1.48755e+08	High	1
	Checked	Confidence	Annotated Sequence	Modifications	Qvality PEP	Qvality q-value	# Protein Groups	# Proteins	# PSMs	Master Protein Accessions	Positions in Master Proteins	Modifications in Master Proteins	# Missed Cleavages	Theo. MH+ [Da]	Abundances (Scaled): F2: Sample	Quan Info	Found in Sample: F2: Sample	Confidence (by Search Engine): CHIMERYS Identification	Percolator q-Value (by Search Engine): CHIMERYS Identification	Percolator PEP (by Search Engine): CHIMERYS Identification	Top Apex RT [min]
	FALSE	High	[R].AALDKATVLLSMSK.[G]		6.21555e-05	0.00148064	1	1	1	Q53EL6	Q53EL6 [293-306]		1	1447.82	100		High	High	0.001332	2.479e-05	30.96
	FALSE	High	[R].AALDKATVLLSMSKGGK.[R]		1.71177e-05	0.00148064	1	1	1	Q53EL6	Q53EL6 [293-309]		2	1689.96	100		High	High	0.001332	6.417e-06	26.67
	FALSE	High	[R].APQLVGQFIAR.[A]		5.74082e-05	0.00148064	1	1	9	Q53EL6	Q53EL6 [257-267]		0	1199.69	100		High	High	0.001332	2.28e-05	31.52
	FALSE	High	[K].ATVLLSMSK.[G]		0.0169603	0.00212832	1	1	2	Q53EL6	Q53EL6 [298-306]		0	949.539	100		High	High	0.001597	0.008885	24.91
	FALSE	High	[K].ATVLLSMSK.[G]	1xOxidation [M7]	0.00907875	0.00200592	1	1	17	Q53EL6	Q53EL6 [298-306]		0	965.534	100		High	High	0.001538	0.004587	18.36
	FALSE	High	[R].DLNLGEMK.[S]		0.035396	0.00355031	1	1	2	Q53EL6	Q53EL6 [190-197]		0	919.455	100		High	High	0.002504	0.01929	27.26
	FALSE	High	[R].DLNLGEMK.[S]	1xOxidation [M7]	0.0141445	0.00212832	1	1	1	Q53EL6	Q53EL6 [190-197]		0	935.45	100		High	High	0.001597	0.007316	20.48
	FALSE	High	[K].DLPELALDTPR.[A]		0.000169353	0.00148064	1	1	2	Q53EL6	Q53EL6 [246-256]		0	1239.66	100		High	High	0.001332	7.073e-05	38.75
	FALSE	High	[R].DSGRGDSVSDSGSDALR.[S]		8.54089e-05	0.00148064	1	1	1	Q53EL6	Q53EL6 [70-86]		1	1680.74	100		High	High	0.001332	3.459e-05	15.63
	FALSE	High	[K].EIDMLLK.[E]	1xOxidation [M4]	0.0388915	0.00416828	1	1	1	Q53EL6	Q53EL6 [330-336]		0	877.47	100		High	High	0.002905	0.02135	25.58
	FALSE	High	[R].GDSVSDSGSDALR.[S]		0.000279548	0.00148064	1	1	2	Q53EL6	Q53EL6 [74-86]		0	1265.56	100		High	High	0.001332	0.0001198	16.72
	FALSE	High	[K].MILDLLK.[S]	1xOxidation [M1]	0.00578464	0.00200592	1	1	1	Q53EL6	Q53EL6 [382-388]		0	861.511		No Quan Values	High	High	0.001538	0.002866
	FALSE	High	[R].SGLTVPTSPK.[G]		0.00219182	0.00148064	1	1	3	Q53EL6	Q53EL6 [87-96]		0	986.552	100		High	High	0.001332	0.001033	19.87
	FALSE	High	[K].SSTITVDQMK.[R]		0.00348634	0.00162574	1	1	3	Q53EL6	Q53EL6 [393-402]		0	1109.55	100		High	High	0.001379	0.001678	18.83
	FALSE	High	[K].SSTITVDQMK.[R]	1xOxidation [M9]	0.0019045	0.00148064	1	1	1	Q53EL6	Q53EL6 [393-402]		0	1125.55	100		High	High	0.001332	0.0008928	14.92
	FALSE	High	[K].TLTPIIQEYFEHGDTNEVAEMLR.[D]	1xOxidation [M21]	6.43856e-06	0.00148064	1	1	4	Q53EL6	Q53EL6 [167-189]		0	2722.3	100		High	High	0.001332	2.306e-06	41.82
FALSE	High	Master Protein	Q02878	60S ribosomal protein L6 OS=Homo sapiens OX=9606 GN=RPL6 PE=1 SV=3	0	53.804	36	15	22	15	288	32.7	10.58	12.83	15	cell organization and biogenesis;protein metabolism;other metabolic processes;other biological processes	cytosol;ER/Golgi;translational apparatus;nucleus;other cell component	nucleic acid binding activity;other molecular function	Pf01159, Pf03868	6128	ENSG00000089009	RPL6	hsa:6128; Q02878; Q2M3Q3; Q8WW97	Cytoplasmic ribosomal proteins	L13a-mediated translational silencing of Ceruloplasmin expression; Formation of a pool of free 40S subunits; GTP hydrolysis and joining of the 60S ribosomal subunit; Regulation of expression of SLITs and ROBOs; Major pathway of rRNA processing in the nucleolus and cytosol; Nonsense Mediated Decay (NMD) enhanced by the Exon Junction Complex (EJC); SRP-dependent cotranslational protein targeting to…	14	0	100	8.24449e+06	High	1
	Checked	Confidence	Annotated Sequence	Modifications	Qvality PEP	Qvality q-value	# Protein Groups	# Proteins	# PSMs	Master Protein Accessions	Positions in Master Proteins	Modifications in Master Proteins	# Missed Cleavages	Theo. MH+ [Da]	Abundances (Scaled): F2: Sample	Quan Info	Found in Sample: F2: Sample	Confidence (by Search Engine): CHIMERYS Identification	Percolator q-Value (by Search Engine): CHIMERYS Identification	Percolator PEP (by Search Engine): CHIMERYS Identification	Top Apex RT [min]
	FALSE	High	[K].AIPQLQGYLR.[S]		4.71444e-06	0.00148064	1	1	3	Q02878	Q02878 [263-272]		0	1158.66	100		High	High	0.001332	1.663e-06	31.86
	FALSE	High	[R].ASITPGTILIILTGR.[H]		9.41829e-05	0.00148064	1	1	1	Q02878	Q02878 [142-156]		0	1525.93		No Quan Values	High	High	0.001332	3.843e-05
	FALSE	High	[K].AVDSQILPK.[I]		0.00478827	0.00200592	1	1	3	Q02878	Q02878 [252-260]		0	970.557	100		High	High	0.001538	0.002339	21.59
	FALSE	High	[K].EKYEITEQR.[K]		0.00445028	0.00194857	1	1	1	Q02878	Q02878 [238-246]		1	1195.6		No Quan Values	High	High	0.001538	0.00218
	FALSE	High	[K].HLTDAYFK.[K]		0.000493526	0.00148064	1	1	2	Q02878	Q02878 [211-218]		0	994.499	100		High	High	0.001332	0.0002167	18.8
	FALSE	High	[K].HLTDAYFKK.[K]		0.00340224	0.00162574	1	1	1	Q02878	Q02878 [211-219]		1	1122.59	100		High	High	0.001379	0.001635	15.96
	FALSE	High	[R].HQEGEIFDTEK.[E]		4.3339e-05	0.00148064	1	1	1	Q02878	Q02878 [227-237]		0	1332.61	100		High	High	0.001332	1.696e-05	17.07
	FALSE	High	[R].HQEGEIFDTEKEK.[Y]		7.65112e-05	0.00148064	1	1	1	Q02878	Q02878 [227-239]		1	1589.74	100		High	High	0.001332	3.087e-05	14.98
	FALSE	High	[R].HQEGEIFDTEKEKYEITEQR.[K]		8.63348e-06	0.00148064	1	1	2	Q02878	Q02878 [227-246]		2	2509.18	100		High	High	0.001332	3.13e-06	23.14
	FALSE	High	[K].KPFSQHVR.[K]		0.0165552	0.00212832	1	1	1	Q02878	Q02878 [131-138]		0	998.553		No Quan Values	High	High	0.001597	0.008617
	FALSE	High	[K].IDISNVKIPK.[H]		0.00756335	0.00200592	1	1	1	Q02878	Q02878 [201-210]		1	1126.68	100		High	High	0.001538	0.00379	25.33
	FALSE	High	[K].VLATVTKPVGGDK.[N]		1.07581e-05	0.00148064	1	1	1	Q02878	Q02878 [88-100]		0	1284.75	100		High	High	0.001332	3.944e-06	16.12
	FALSE	High	[K].YEITEQR.[K]		0.0133935	0.00212832	1	1	1	Q02878	Q02878 [240-246]		0	938.458	100		High	High	0.001597	0.006924	15.72
	FALSE	High	[R].YYPTEDVPR.[K]		0.00135265	0.00148064	1	1	2	Q02878	Q02878 [115-123]		0	1139.54		No Quan Values	High	High	0.001332	0.0006232
	FALSE	High	[R].YYPTEDVPRK.[L]		0.0277543	0.00322274	1	1	1	Q02878	Q02878 [115-124]		1	1267.63		No Quan Values	High	High	0.002308	0.01493
FALSE	High	Master Protein	P11142	Heat shock cognate 71 kDa protein OS=Homo sapiens OX=9606 GN=HSPA8 PE=1 SV=1	0	53.544	26	15	22	13	646	70.9	5.52	9.77	15	cell organization and biogenesis;protein metabolism;RNA metabolism OR transcription;other metabolic processes;stress response;transport;other biological processes	non-structural extracellular;plasma membrane;other membranes;cytosol;nucleus;other cytoplasmic organelle;other cell component	signal transduction activity or receptor binding;other molecular function	Pf00012	3312	ENSG00000109971	HSPA8	hsa:3312; P11142; Q9H3R6	Parkin-ubiquitin proteasomal system pathway; MAPK signaling pathway; Exercise-induced circadian regulation; Measles virus infection; Opioid receptor pathways; Extrafollicular and follicular B cell activation by SARS-CoV-2; 1p36 copy number variation syndrome	AUF1 (hnRNP D0) binds and destabilizes mRNA; Neutrophil degranulation; mRNA Splicing - Major Pathway; Clathrin-mediated endocytosis; Late endosomal microautophagy; HSP90 chaperone cycle for steroid hormone receptors (SHR) in the presence of ligand; Regulation of HSF1-mediated heat shock response; Lysosome Vesicle Biogenesis; Golgi Associated Vesicle Biogenesis; CHL1 interactions; Interleukin-4 an…	24	0	100	3.47993e+06	High	1
	Checked	Confidence	Annotated Sequence	Modifications	Qvality PEP	Qvality q-value	# Protein Groups	# Proteins	# PSMs	Master Protein Accessions	Positions in Master Proteins	Modifications in Master Proteins	# Missed Cleavages	Theo. MH+ [Da]	Abundances (Scaled): F2: Sample	Quan Info	Found in Sample: F2: Sample	Confidence (by Search Engine): CHIMERYS Identification	Percolator q-Value (by Search Engine): CHIMERYS Identification	Percolator PEP (by Search Engine): CHIMERYS Identification	Top Apex RT [min]
	FALSE	High	[K].DAGTIAGLNVLR.[I]		0.00139461	0.00148064	1	1	2	P11142	P11142 [160-171]		0	1199.67	100		High	High	0.001332	0.0006463	37.28
	FALSE	High	[R].FEELNADLFR.[G]		0.011508	0.00200592	1	2	1	P11142	P11142 [302-311]		0	1253.62		No Quan Values	High	High	0.001538	0.005887
	FALSE	High	[R].GTLDPVEK.[A]		0.00221876	0.00148064	1	1	1	P11142	P11142 [312-319]		0	858.457	100		High	High	0.001332	0.00105	17.06
	FALSE	High	[K].HWPFMVVNDAGRPK.[V]	1xOxidation [M5]	4.3339e-05	0.00148064	1	1	3	P11142	P11142 [89-102]		0	1669.83	100		High	High	0.001332	1.702e-05	24.92
	FALSE	High	[K].LDKSQIHDIVLVGGSTR.[I]		0.00320074	0.00162574	1	1	1	P11142	P11142 [326-342]		1	1838.01		No Quan Values	High	High	0.001379	0.001542
	FALSE	High	[R].IINEPTAAAIAYGLDKK.[GV]		2.42178e-06	0.00148064	1	2	3	P11142	P11142 [172-188]		1	1787.99	100		High	High	0.001332	8.28e-07	30.55
	FALSE	High	[K].LLQDFFNGK.[E]		0.0116486	0.00200592	1	3	1	P11142	P11142 [349-357]		0	1081.57	100		High	High	0.001538	0.005963	34.53
	FALSE	High	[K].ITITNDKGR.[L]		0.00473021	0.00200592	2	5	1	P11142; P0DMV9	P11142 [501-509]; P0DMV9 [501-509]		1	1017.57		No Quan Values	High	High	0.001538	0.002323
	FALSE	High	[K].MKEIAEAYLGK.[T]	1xOxidation [M1]	0.0222421	0.0023017	1	1	1	P11142	P11142 [127-137]		1	1268.66		No Quan Values	High	High	0.001694	0.01179
	FALSE	High	[R].MVNHFIAEFK.[R]		0.00171662	0.00148064	1	1	1	P11142	P11142 [237-246]		0	1235.62	100		High	High	0.001332	0.0007985	25.44
	FALSE	High	[R].MVNHFIAEFK.[R]	1xOxidation [M1]	0.000381795	0.00148064	1	1	1	P11142	P11142 [237-246]		0	1251.62	100		High	High	0.001332	0.0001663	22.89
	FALSE	High	[K].NSLESYAFNMK.[A]	1xOxidation [M10]	0.00263261	0.00162574	1	1	1	P11142	P11142 [540-550]		0	1319.59		No Quan Values	High	High	0.001379	0.001257
	FALSE	High	[K].SFYPEEVSSMVLTK.[M]		0.000618745	0.00148064	1	1	1	P11142	P11142 [113-126]		0	1616.79		No Quan Values	High	High	0.001332	0.0002746
	FALSE	High	[K].SQIHDIVLVGGSTR.[I]		0.000239936	0.00148064	1	1	1	P11142	P11142 [329-342]		0	1481.81	100		High	High	0.001332	0.0001022	23.86
	FALSE	High	[K].TVTNAVVTVPAYFNDSQR.[Q]		0.000747793	0.00148064	1	1	2	P11142	P11142 [138-155]		0	1982	100		High	High	0.001332	0.0003349	35.7
	FALSE	High	[KR].VEIIANDQGNR.[TI]		0.000298989	0.00148064	3	5	1	P11142; P11021; P0DMV9	P11142 [26-36]; P11021 [50-60]; P0DMV9 [26-36]		0	1228.63	100	Shared	High	High	0.001332	0.0001286	18.46
FALSE	High	Master Protein	P08708	40S ribosomal protein S17 OS=Homo sapiens OX=9606 GN=RPS17 PE=1 SV=2	0	53.008	58	11	25	11	135	15.5	9.85	9.48	11	protein metabolism;RNA metabolism OR transcription;other metabolic processes;other biological processes	cytosol;translational apparatus;nucleus;other cell component	other molecular function	Pf00833	6218	ENSG00000182774; ENSG00000278229	RPS17	B2R4U4; hsa:6218; P08708; P0CW22	Cytoplasmic ribosomal proteins	L13a-mediated translational silencing of Ceruloplasmin expression; Translation initiation complex formation; Formation of a pool of free 40S subunits; Formation of the ternary complex, and subsequently, the 43S complex; Ribosomal scanning and start codon recognition; GTP hydrolysis and joining of the 60S ribosomal subunit; Regulation of expression of SLITs and ROBOs; Major pathway of rRNA process…	19	0	100	2.85848e+07	High	1
	Checked	Confidence	Annotated Sequence	Modifications	Qvality PEP	Qvality q-value	# Protein Groups	# Proteins	# PSMs	Master Protein Accessions	Positions in Master Proteins	Modifications in Master Proteins	# Missed Cleavages	Theo. MH+ [Da]	Abundances (Scaled): F2: Sample	Quan Info	Found in Sample: F2: Sample	Confidence (by Search Engine): CHIMERYS Identification	Percolator q-Value (by Search Engine): CHIMERYS Identification	Percolator PEP (by Search Engine): CHIMERYS Identification	Top Apex RT [min]
	FALSE	High	[R].DNYVPEVSALDQEIIEVDPDTK.[E]		9.95088e-05	0.00148064	1	1	3	P08708	P08708 [82-103]		0	2489.19	100		High	High	0.001332	4.049e-05	50.15
	FALSE	High	[R].DNYVPEVSALDQEIIEVDPDTKEMLK.[L]	1xOxidation [M24]	9.39184e-07	0.00148064	1	1	2	P08708	P08708 [82-107]		1	3006.45	100		High	High	0.001332	3.066e-07	45.22
	FALSE	High	[K].IAGYVTHLMK.[R]	1xOxidation [M9]	0.000415902	0.00148064	1	1	4	P08708	P08708 [50-59]		0	1148.61	100		High	High	0.001332	0.0001811	17.03
	FALSE	High	[K].IAGYVTHLMKR.[I]		0.00308561	0.00162574	1	1	1	P08708	P08708 [50-60]		1	1288.72	100		High	High	0.001379	0.001483	21
	FALSE	High	[K].IAGYVTHLMKR.[I]	1xOxidation [M9]	0.00243166	0.00148064	1	1	2	P08708	P08708 [50-60]		1	1304.71	100		High	High	0.001332	0.001152	15.67
	FALSE	High	[R].LGNDFHTNK.[R]		0.000931783	0.00148064	1	1	1	P08708	P08708 [24-32]		0	1045.51	100		High	High	0.001332	0.0004225	13.54
	FALSE	High	[R].LGNDFHTNKR.[V]		0.000790069	0.00148064	1	1	1	P08708	P08708 [24-33]		1	1201.61	100		High	High	0.001332	0.0003562	12.51
	FALSE	High	[K].LLDFGSLSNLQVTQPTVGMNFK.[T]		0.0320105	0.00355031	1	1	1	P08708	P08708 [108-129]		0	2409.25	100		High	High	0.002504	0.0174	50.57
	FALSE	High	[K].LLDFGSLSNLQVTQPTVGMNFK.[T]	1xOxidation [M19]	0.000101971	0.00148064	1	1	4	P08708	P08708 [108-129]		0	2425.24	100		High	High	0.001332	4.164e-05	47.32
	FALSE	High	[K].LQEEERER.[R]		0.000384136	0.00148064	1	1	1	P08708	P08708 [73-80]		1	1088.53	100		High	High	0.001332	0.0001674	9.88
	FALSE	High	[K].LQEEERERR.[D]		2.56224e-05	0.00148064	1	1	1	P08708	P08708 [73-81]		2	1244.63	100		High	High	0.001332	9.823e-06	9.84
	FALSE	High	[R].RDNYVPEVSALDQEIIEVDPDTK.[E]		0.00055769	0.00148064	1	1	1	P08708	P08708 [81-103]		1	2645.29		No Quan Values	High	High	0.001332	0.0002462
	FALSE	High	[R].RDNYVPEVSALDQEIIEVDPDTKEMLK.[L]	1xOxidation [M25]	5.81142e-05	0.00148064	1	1	3	P08708	P08708 [81-107]		2	3162.55	100		High	High	0.001332	2.31e-05	39.17
FALSE	High	Master Protein	Q12906	Interleukin enhancer-binding factor 3 OS=Homo sapiens OX=9606 GN=ILF3 PE=1 SV=3	0	52.912	20	15	23	15	894	95.3	8.76	8.82	15	protein metabolism;other metabolic processes;stress response;other biological processes	mitochondrion;nucleus;other cell component	nucleic acid binding activity;other molecular function	Pf00035, Pf07528	3609	ENSG00000129351	ILF3	A8K6F2; G5E9M5; hsa:3609; O43409; Q12906; Q6P1X1; Q86XY7; Q99544; Q99545; Q9BZH4; Q9BZH5; Q9NQ95; Q9NQ96; Q9NQ97; Q9NQ98; Q9NQ99; Q9NQA0; Q9NQA1; Q9NQA2; Q9NRN2; Q9NRN3; Q9NRN4; Q9UMZ9; Q9UN00; Q9UN84; Q9UNA2		Regulation of CDH11 gene transcription	1	0	100	2.32159e+06	High	1
	Checked	Confidence	Annotated Sequence	Modifications	Qvality PEP	Qvality q-value	# Protein Groups	# Proteins	# PSMs	Master Protein Accessions	Positions in Master Proteins	Modifications in Master Proteins	# Missed Cleavages	Theo. MH+ [Da]	Abundances (Scaled): F2: Sample	Quan Info	Found in Sample: F2: Sample	Confidence (by Search Engine): CHIMERYS Identification	Percolator q-Value (by Search Engine): CHIMERYS Identification	Percolator PEP (by Search Engine): CHIMERYS Identification	Top Apex RT [min]
	FALSE	High	[K].AVSDWIDEQEK.[G]		0.0253767	0.00278054	1	1	1	Q12906	Q12906 [44-54]		0	1319.61		No Quan Values	High	High	0.002016	0.01359
	FALSE	High	[K].AYAALAALEK.[L]		0.000799784	0.00148064	1	1	1	Q12906	Q12906 [578-587]		0	1020.57	100		High	High	0.001332	0.0003599	27.6
	FALSE	High	[R].EDITQSAQHALR.[L]		0.000135077	0.00148064	1	1	1	Q12906	Q12906 [312-323]		0	1368.69	100		High	High	0.001332	5.603e-05	19.05
	FALSE	High	[R].FVMEVEVDGQK.[F]	1xOxidation [M3]	0.00136094	0.00148064	1	2	1	Q12906	Q12906 [555-565]		0	1296.61	100		High	High	0.001332	0.0006292	21.56
	FALSE	High	[R].GLKYELISETGGSHDKR.[F]		0.0343663	0.00355031	1	2	1	Q12906	Q12906 [538-554]		2	1889.97	100		High	High	0.002504	0.01873	19.51
	FALSE	High	[K].GSSEQAESDNMDVPPEDDSKEGAGEQK.[T]	1xOxidation [M11]	0.00127248	0.00148064	1	1	1	Q12906	Q12906 [55-81]		1	2852.16	100		High	High	0.001332	0.0005849	14.88
	FALSE	High	[R].LAAFGQLHK.[V]		0.000403385	0.00148064	1	1	2	Q12906	Q12906 [324-332]		0	984.563		No Quan Values	High	High	0.001332	0.0001762
	FALSE	High	[K].LFPDTPLALDANKK.[K]		0.000464267	0.00148064	1	1	2	Q12906	Q12906 [588-601]		1	1542.85	100		High	High	0.001332	0.0002037	31.11
	FALSE	High	[R].IFVNDDRHVMAK.[H]	1xOxidation [M10]	0.000487531	0.00148064	1	1	1	Q12906	Q12906 [6-17]		1	1460.73	100		High	High	0.001332	0.000215	14.67
	FALSE	High	[R].LNQLKPGLQYK.[L]		0.000511959	0.00148064	1	1	2	Q12906	Q12906 [409-419]		0	1301.76	100		High	High	0.001332	0.0002252	18.09
	FALSE	High	[R].QQREDITQSAQHALR.[L]		0.00363854	0.00162574	1	1	1	Q12906	Q12906 [309-323]		1	1780.9		No Quan Values	High	High	0.001379	0.001756
	FALSE	High	[K].SIGTANRPMGAGEALRR.[V]	1xOxidation [M9]	0.0153961	0.00212832	1	1	1	Q12906	Q12906 [258-274]		1	1772.92		No Quan Values	High	High	0.001597	0.007988
	FALSE	High	[K].VLGMDPLPSK.[M]		0.0129149	0.00200592	1	1	2	Q12906	Q12906 [333-342]		0	1056.58	100		High	High	0.001538	0.006669	29.45
	FALSE	High	[K].VLGMDPLPSK.[M]	1xOxidation [M4]	0.000487531	0.00148064	1	1	3	Q12906	Q12906 [333-342]		0	1072.57	100		High	High	0.001332	0.0002141	22.34
	FALSE	High	[K].VLQDMGLPTGAEGR.[D]		0.000370304	0.00148064	1	1	1	Q12906	Q12906 [461-474]		0	1443.73	100		High	High	0.001332	0.000161	29.26
	FALSE	High	[K].VLQDMGLPTGAEGR.[D]	1xOxidation [M5]	5.67107e-05	0.00148064	1	1	1	Q12906	Q12906 [461-474]		0	1459.72	100		High	High	0.001332	2.253e-05	22.97
	FALSE	High	[K].YELISETGGSHDKR.[F]		0.0883625	0.0087709	1	2	1	Q12906	Q12906 [541-554]		1	1591.77		No Quan Values	High	High	0.006259	0.05138
	Checked	Confidence	Annotated Sequence	Modifications	Qvality PEP	Qvality q-value	# Protein Groups	# Proteins	# PSMs	Master Protein Accessions	Positions in Master Proteins	Modifications in Master Proteins	# Missed Cleavages	Theo. MH+ [Da]	Abundances (Scaled): F2: Sample	Quan Info	Found in Sample: F2: Sample	Confidence (by Search Engine): CHIMERYS Identification	Percolator q-Value (by Search Engine): CHIMERYS Identification	Percolator PEP (by Search Engine): CHIMERYS Identification	Top Apex RT [min]
	FALSE	High	[K].EIETYHNLLEGGQEDFESSGAGK.[I]		3.68702e-07	0.00148064	1	1	1	P35527	P35527 [450-472]		0	2510.13	100		High	High	0.001332	1.159e-07	31.52
	FALSE	High	[K].FEMEQNLR.[Q]		0.0129934	0.00200592	1	1	1	P35527	P35527 [243-250]		0	1066.5		No Quan Values	High	High	0.001538	0.006712
	FALSE	High	[R].FSSSSGYGGGSSR.[V]		0.000187896	0.00148064	1	1	2	P35527	P35527 [47-59]		0	1235.53	100		High	High	0.001332	7.918e-05	13.97
	FALSE	High	[R].GGSGGSYGGGGSGGGYGGGSGSR.[G]		2.06319e-07	0.00148064	1	1	1	P35527	P35527 [491-513]		0	1791.73	100		High	High	0.001332	6.3e-08	13.73
	FALSE	High	[R].IKFEMEQNLR.[Q]		0.00389122	0.00162574	1	1	1	P35527	P35527 [241-250]		1	1307.68	100		High	High	0.001379	0.001889	23.5
	FALSE	High	[R].IKFEMEQNLR.[Q]	1xOxidation [M5]	0.000350485	0.00148064	1	1	1	P35527	P35527 [241-250]		1	1323.67	100		High	High	0.001332	0.0001518	17.58
	FALSE	High	[R].QEYEQLIAK.[N]		0.00140316	0.00148064	1	1	1	P35527	P35527 [328-336]		0	1121.58	100		High	High	0.001332	0.000649	22.48
	FALSE	High	[R].QGVDADINGLR.[Q]		0.000426195	0.00148064	1	1	1	P35527	P35527 [251-261]		0	1157.59	100		High	High	0.001332	0.0001863	23.95
	FALSE	High	[R].QVLDNLTMEK.[S]	1xOxidation [M8]	0.000487531	0.00148064	1	1	2	P35527	P35527 [262-271]		0	1206.6	100		High	High	0.001332	0.0002149	23.13
	FALSE	High	[R].SGGGGGGGLGSGGSIR.[S]		8.62171e-07	0.00148064	1	1	1	P35527	P35527 [14-29]		0	1232.6	100		High	High	0.001332	2.803e-07	14.88
	FALSE	High	[K].STMQELNSR.[L]		0.0223761	0.0023017	1	1	1	P35527	P35527 [155-163]		0	1065.5		No Quan Values	High	High	0.001694	0.01187
	FALSE	High	[K].STMQELNSR.[L]	1xOxidation [M3]	0.00941628	0.00200592	1	1	3	P35527	P35527 [155-163]		0	1081.49	100		High	High	0.001538	0.00478	12.8
	FALSE	High	[K].TLLDIDNTR.[M]		8.54089e-05	0.00148064	1	1	3	P35527	P35527 [225-233]		0	1060.56	100		High	High	0.001332	3.462e-05	27.75
FALSE	High	Master Protein	Q13885	Tubulin beta-2A chain OS=Homo sapiens OX=9606 GN=TUBB2A PE=1 SV=1	0	51.333	25	10	24	1	445	49.9	4.89	11.25	10	cell cycle OR cell proliferation;cell organization and biogenesis;developmental processes	cytoskeleton;other cell component	cytoskeletal activity;other molecular function	Pf00091, Pf03953	7280	ENSG00000137267	TUBB2A	hsa:7280; Q13885; Q6FGZ8; Q8IWR2	Alzheimer's disease and miRNA effects; Pathogenic Escherichia coli infection; Parkin-ubiquitin proteasomal system pathway; Alzheimer's disease	Recycling pathway of L1; COPI-dependent Golgi-to-ER retrograde traffic; Separation of Sister Chromatids; The role of GTSE1 in G2/M progression after G2 checkpoint; Translocation of SLC2A4 (GLUT4) to the plasma membrane; Microtubule-dependent trafficking of connexons from Golgi to the plasma membrane; Gap junction assembly; MHC class II antigen presentation; Resolution of Sister Chromatid Cohesion…	34	0	100	210835	High	1
	Checked	Confidence	Annotated Sequence	Modifications	Qvality PEP	Qvality q-value	# Protein Groups	# Proteins	# PSMs	Master Protein Accessions	Positions in Master Proteins	Modifications in Master Proteins	# Missed Cleavages	Theo. MH+ [Da]	Abundances (Scaled): F2: Sample	Quan Info	Found in Sample: F2: Sample	Confidence (by Search Engine): CHIMERYS Identification	Percolator q-Value (by Search Engine): CHIMERYS Identification	Percolator PEP (by Search Engine): CHIMERYS Identification	Top Apex RT [min]
	FALSE	High	[K].EVDEQMLNVQNK.[N]		0.000844999	0.00148064	3	4	1	Q13885; P07437; P68371	Q13885 [325-336]; P07437 [325-336]; P68371 [325-336]		0	1446.69		No Quan Values	High	High	0.001332	0.0003804
	FALSE	High	[K].EVDEQMLNVQNK.[N]	1xOxidation [M6]	0.00256908	0.00162574	3	4	1	Q13885; P07437; P68371	Q13885 [325-336]; P07437 [325-336]; P68371 [325-336]		0	1462.68	100	Shared	High	High	0.001379	0.001222	18.2
	FALSE	High	[R].FPGQLNADLR.[K]		0.0029565	0.00162574	4	10	2	Q13885; Q13509; P07437; P68371	Q13885 [242-251]; Q13509 [242-251]; P07437 [242-251]; P68371 [242-251]		0	1130.6	100	Shared	High	High	0.001379	0.001415	27.53
	FALSE	High	[R].FPGQLNADLRK.[L]		0.0468837	0.00478447	4	10	1	Q13885; Q13509; P07437; P68371	Q13885 [242-252]; Q13509 [242-252]; P07437 [242-252]; P68371 [242-252]		1	1258.69	100	Shared	High	High	0.003451	0.02614	20.97
	FALSE	High	[R].KLAVNMVPFPR.[L]	1xOxidation [M6]	0.0391205	0.00416828	4	10	2	Q13885; Q13509; P07437; P68371	Q13885 [252-262]; Q13509 [252-262]; P07437 [252-262]; P68371 [252-262]		1	1287.72	100	Shared	High	High	0.002905	0.02149	24.81
	FALSE	High	[K].LAVNMVPFPR.[L]		0.000245875	0.00148064	4	10	2	Q13885; Q13509; P07437; P68371	Q13885 [253-262]; Q13509 [253-262]; P07437 [253-262]; P68371 [253-262]		0	1143.63	100	Shared	High	High	0.001332	0.0001049	36.21
	FALSE	High	[K].LAVNMVPFPR.[L]	1xOxidation [M5]	8.48884e-05	0.00148064	4	10	4	Q13885; Q13509; P07437; P68371	Q13885 [253-262]; Q13509 [253-262]; P07437 [253-262]; P68371 [253-262]		0	1159.63	100	Shared	High	High	0.001332	3.441e-05	31.01
	FALSE	High	[R].LHFFMPGFAPLTSR.[G]		0.000325699	0.00148064	3	8	3	Q13885; P07437; P68371	Q13885 [263-276]; P07437 [263-276]; P68371 [263-276]		0	1620.84	100	Shared	High	High	0.001332	0.0001406	42.57
	FALSE	High	[R].LHFFMPGFAPLTSR.[G]	1xOxidation [M5]	0.000300822	0.00148064	3	8	3	Q13885; P07437; P68371	Q13885 [263-276]; P07437 [263-276]; P68371 [263-276]		0	1636.83	100	Shared	High	High	0.001332	0.0001295	37.04
	FALSE	High	[R].ISEQFTAMFR.[R]		0.000537611	0.00148064	4	6	1	Q13885; Q13509; P07437; P68371	Q13885 [381-390]; Q13509 [381-390]; P07437 [381-390]; P68371 [381-390]		0	1229.6	100	Shared	High	High	0.001332	0.0002378	34.12
	FALSE	High	[R].ISEQFTAMFR.[R]	1xOxidation [M8]	0.000931783	0.00148064	4	6	1	Q13885; Q13509; P07437; P68371	Q13885 [381-390]; Q13509 [381-390]; P07437 [381-390]; P68371 [381-390]		0	1245.59	100	Shared	High	High	0.001332	0.0004237	27.34
	FALSE	High	[K].MSATFIGNSTAIQELFKR.[I]		0.00255343	0.00162574	2	3	1	Q13885; P68371	Q13885 [363-380]; P68371 [363-380]		1	2014.04	100	Shared	High	High	0.001379	0.001211	40.68
	FALSE	High	[R].SGPFGQIFRPDNFVFGQSGAGNNWAK.[G]		3.19921e-08	0.00148064	3	5	1	Q13885; P07437; P68371	Q13885 [78-103]; P07437 [78-103]; P68371 [78-103]		0	2798.34	100	Shared	High	High	0.001332	8.961e-09	44.04
	FALSE	High	[R].YLTVAAIFR.[G]		0.0126819	0.00200592	1	2	1	Q13885	Q13885 [310-318]		0	1053.61	100		High	High	0.001538	0.006505	38.56
	Checked	Confidence	Annotated Sequence	Modifications	Qvality PEP	Qvality q-value	# Protein Groups	# Proteins	# PSMs	Master Protein Accessions	Positions in Master Proteins	Modifications in Master Proteins	# Missed Cleavages	Theo. MH+ [Da]	Abundances (Scaled): F2: Sample	Quan Info	Found in Sample: F2: Sample	Confidence (by Search Engine): CHIMERYS Identification	Percolator q-Value (by Search Engine): CHIMERYS Identification	Percolator PEP (by Search Engine): CHIMERYS Identification	Top Apex RT [min]
	FALSE	High	[K].DAEDWFFSK.[T]		0.00403634	0.00162574	1	1	1	Q04695	Q04695 [270-278]		0	1144.49	100		High	High	0.001379	0.001964	41.48
	FALSE	High	[R].DYSQYYR.[T]		0.011369	0.00200592	1	1	2	Q04695	Q04695 [130-136]		0	994.426		No Quan Values	High	High	0.001538	0.005809
	FALSE	High	[KR].LAADDFR.[AITLV]		0.0778225	0.00764945	6	17	1	P02533; P08727; Q2M2I5; P13645; Q04695; P08779	P02533 [195-201]; P08727 [160-166]; Q2M2I5 [225-231]; P13645 [229-235]; Q04695 [164-170]; P08779 [197-203]		0	807.4	100	Shared	High	High	0.005559	0.0449	19.4
	FALSE	High	[R].LASYLDKVR.[A]		0.000300822	0.00148064	5	7	6	P02533; P08727; P13645; Q04695; P08779	P02533 [126-134]; P08727 [91-99]; P13645 [157-165]; Q04695 [95-103]; P08779 [128-136]		1	1064.61	100	Shared	High	High	0.001332	0.0001292	18.78
	FALSE	High	[R].LEQEIATYR.[RSH]		0.00185852	0.00148064	5	8	1	P02533; P08727; Q04695; P08779; P35900	P02533 [408-416]; P08727 [373-381]; Q04695 [377-385]; P08779 [410-418]; P35900 [363-371]		0	1122.58	100	Shared	High	High	0.001332	0.0008681	19.8
	FALSE	High	[R].ILNEMRDQYEK.[M]		7.33069e-05	0.00148064	2	2	1	P02533; Q04695	P02533 [283-293]; Q04695 [252-262]		1	1438.7		No Quan Values	High	High	0.001332	2.952e-05
	FALSE	High	[R].ILNEMRDQYEK.[M]	1xOxidation [M5]	0.000379469	0.00148064	2	2	1	P02533; Q04695	P02533 [283-293]; Q04695 [252-262]		1	1454.69	100	Shared	High	High	0.001332	0.0001645	14.42
	FALSE	High	[K].IRDWYQR.[Q]		0.00633846	0.00200592	3	3	2	P02533; Q04695; P08779	P02533 [147-153]; Q04695 [116-122]; P08779 [149-155]		1	1036.53	100	Shared	High	High	0.001538	0.003145	16.32
	FALSE	High	[K].NHEEEMNALR.[G]		0.000914858	0.00148064	2	2	1	P02533; Q04695	P02533 [252-261]; Q04695 [221-230]		0	1242.55	100	Shared	High	High	0.001332	0.0004148	14.65
	FALSE	High	[K].NHEEEMNALR.[G]	1xOxidation [M6]	0.00102122	0.00148064	2	2	1	P02533; Q04695	P02533 [252-261]; Q04695 [221-230]		0	1258.55	100	Shared	High	High	0.001332	0.0004638	12.61
	FALSE	High	[K].SEISELRR.[T]		0.0508435	0.00518328	2	2	1	P02533; Q04695	P02533 [329-336]; Q04695 [298-305]		1	989.537		No Quan Values	High	High	0.003847	0.02842
	FALSE	High	[R].TKFETEQALR.[ML]		0.00803821	0.00200592	2	2	1	P08727; Q04695	P08727 [167-176]; Q04695 [171-180]		1	1222.64	100	Shared	High	High	0.001538	0.00405	15.72
	FALSE	High	[R].TIEELQNK.[I]		0.00464444	0.00200592	1	1	2	Q04695	Q04695 [137-144]		0	974.515		No Quan Values	High	High	0.001538	0.002279
	FALSE	High	[R].TIVEEVQDGKVISSREQVHQTTR.[-]		4.07696e-05	0.00148064	1	1	1	Q04695	Q04695 [410-432]		2	2639.37	100		High	High	0.001332	1.596e-05	20.69
	FALSE	High	[K].TRLEQEIATYR.[RS]		0.000261371	0.00148064	4	6	1	P02533; Q04695; P08779; P35900	P02533 [406-416]; Q04695 [375-385]; P08779 [408-418]; P35900 [361-371]		1	1379.73	100	Shared	High	High	0.001332	0.0001113	20.95
	FALSE	High	[K].TRLEQEIATYRR.[L]		0.0185678	0.00212832	4	4	1	P02533; Q04695; P08779; P35900	P02533 [406-417]; Q04695 [375-386]; P08779 [408-419]; P35900 [361-372]		2	1535.83	100	Shared	High	High	0.001597	0.009736	18.74
FALSE	High	Master Protein	Q9BRS2	Serine/threonine-protein kinase RIO1 OS=Homo sapiens OX=9606 GN=RIOK1 PE=1 SV=2	0	50.741	26	12	23	12	568	65.5	6.19	9.41	12	RNA metabolism OR transcription;other metabolic processes;other biological processes	cytosol;nucleus;other cell component	kinase activity;other molecular function	Pf01163	83732	ENSG00000124784	RIOK1	B2RB28; hsa:83732; Q8NDC8; Q96NV9; Q9BRS2		Major pathway of rRNA processing in the nucleolus and cytosol	1	0	100	7.48246e+06	High	1
	Checked	Confidence	Annotated Sequence	Modifications	Qvality PEP	Qvality q-value	# Protein Groups	# Proteins	# PSMs	Master Protein Accessions	Positions in Master Proteins	Modifications in Master Proteins	# Missed Cleavages	Theo. MH+ [Da]	Abundances (Scaled): F2: Sample	Quan Info	Found in Sample: F2: Sample	Confidence (by Search Engine): CHIMERYS Identification	Percolator q-Value (by Search Engine): CHIMERYS Identification	Percolator PEP (by Search Engine): CHIMERYS Identification	Top Apex RT [min]
	FALSE	High	[K].AMEIASQR.[T]		0.00629995	0.00200592	1	1	1	Q9BRS2	Q9BRS2 [402-409]		0	905.451		No Quan Values	High	High	0.001538	0.003131
	FALSE	High	[K].AMEIASQR.[T]	1xOxidation [M2]	0.080014	0.00825522	1	1	1	Q9BRS2	Q9BRS2 [402-409]		0	921.446		No Quan Values	High	High	0.005945	0.04621
	FALSE	High	[R].ATVEQVLDPR.[T]		0.00596367	0.00200592	1	1	2	Q9BRS2	Q9BRS2 [156-165]		0	1127.61	100		High	High	0.001538	0.00296	25.25
	FALSE	High	[R].DKYVSGEFR.[F]		0.0192518	0.0023017	1	1	1	Q9BRS2	Q9BRS2 [221-229]		1	1100.54	100		High	High	0.001694	0.01014	16.41
	FALSE	High	[R].DMDIIMK.[L]	1xOxidation [M]	0.0153961	0.00212832	1	1	2	Q9BRS2	Q9BRS2 [443-449]		0	881.411	100		High	High	0.001597	0.008019	24.49
	FALSE	High	[R].ELFEFVTDPSITHENMDAYLSK.[A]	1xOxidation [M16]	8.3113e-07	0.00148064	1	1	1	Q9BRS2	Q9BRS2 [380-401]		0	2602.2		No Quan Values	High	High	0.001332	2.701e-07
	FALSE	High	[R].ELYLQVIQYMR.[R]		0.0192518	0.0023017	1	1	1	Q9BRS2	Q9BRS2 [302-312]		0	1455.77		No Quan Values	High	High	0.001694	0.01013
	FALSE	High	[R].ELYLQVIQYMR.[R]	1xOxidation [M10]	0.000574994	0.00148064	1	1	1	Q9BRS2	Q9BRS2 [302-312]		0	1471.76	100		High	High	0.001332	0.0002554	37.47
	FALSE	High	[K].INLDKLNVTDSVINKVTEK.[S]		0.00924598	0.00200592	1	1	1	Q9BRS2	Q9BRS2 [120-138]		2	2143.2	100		High	High	0.001538	0.004689	33.21
	FALSE	High	[K].LNVTDSVINK.[V]		0.00622363	0.00200592	1	1	1	Q9BRS2	Q9BRS2 [125-134]		0	1102.61	100		High	High	0.001538	0.00308	23.52
	FALSE	High	[R].SHVLVMSFIGKDDMPAPLLK.[N]	1xOxidation [M]	0.000618745	0.00148064	1	1	3	Q9BRS2	Q9BRS2 [272-291]		1	2214.17	100		High	High	0.001332	0.0002743	37.17
	FALSE	High	[R].SHVLVMSFIGKDDMPAPLLK.[N]	2xOxidation [M6; M14]	0.00073421	0.00148064	1	1	4	Q9BRS2	Q9BRS2 [272-291]		1	2230.16	100		High	High	0.001332	0.0003282	32.4
	FALSE	High	[R].SSQDHVDEEVFK.[R]		0.0133935	0.00212832	1	1	1	Q9BRS2	Q9BRS2 [415-426]		0	1419.64		No Quan Values	High	High	0.001597	0.006932
	FALSE	High	[K].TSILVFKDR.[D]		0.00240214	0.00148064	1	1	2	Q9BRS2	Q9BRS2 [212-220]		1	1078.63	100		High	High	0.001332	0.001141	23.34
	FALSE	High	[R].VVPGQFDDADSSDSENRDLK.[T]		2.00657e-05	0.00148064	1	1	1	Q9BRS2	Q9BRS2 [11-30]		1	2193.99	100		High	High	0.001332	7.584e-06	21.36
FALSE	High	Master Protein	O75821	Eukaryotic translation initiation factor 3 subunit G OS=Homo sapiens OX=9606 GN=EIF3G PE=1 SV=2	0	49.495	41	13	23	13	320	35.6	6.13	9.32	13	cell organization and biogenesis;protein metabolism;other metabolic processes;other biological processes	cytosol;translational apparatus;other cell component	nucleic acid binding activity	Pf00076, Pf12353	8666	ENSG00000130811	EIF3G	hsa:8666; O14801; O75821; Q969U5	Translation factors; nsp1 from SARS-CoV-2 inhibits translation initiation in the host cell	L13a-mediated translational silencing of Ceruloplasmin expression; Translation initiation complex formation; Formation of a pool of free 40S subunits; Formation of the ternary complex, and subsequently, the 43S complex; Ribosomal scanning and start codon recognition; GTP hydrolysis and joining of the 60S ribosomal subunit	8	0	100	8.91709e+06	High	1
	Checked	Confidence	Annotated Sequence	Modifications	Qvality PEP	Qvality q-value	# Protein Groups	# Proteins	# PSMs	Master Protein Accessions	Positions in Master Proteins	Modifications in Master Proteins	# Missed Cleavages	Theo. MH+ [Da]	Abundances (Scaled): F2: Sample	Quan Info	Found in Sample: F2: Sample	Confidence (by Search Engine): CHIMERYS Identification	Percolator q-Value (by Search Engine): CHIMERYS Identification	Percolator PEP (by Search Engine): CHIMERYS Identification	Top Apex RT [min]
	FALSE	High	[K].DTLGPMQK.[E]		0.0707668	0.00624885	1	1	1	O75821	O75821 [173-180]		0	889.445	100		High	High	0.004511	0.04053	18.03
	FALSE	High	[K].ELAEQLGLSTGEK.[E]		0.00033376	0.00148064	1	1	1	O75821	O75821 [181-193]		0	1374.71	100		High	High	0.001332	0.0001438	28.57
	FALSE	High	[K].ELAEQLGLSTGEKEK.[L]		4.8084e-05	0.00148064	1	1	3	O75821	O75821 [181-195]		1	1631.85	100		High	High	0.001332	1.893e-05	23.02
	FALSE	High	[K].ELAEQLGLSTGEKEKLPGELEPVQATQNK.[T]		7.45568e-06	0.00148064	1	1	2	O75821	O75821 [181-209]		2	3136.64	100		High	High	0.001332	2.695e-06	32.42
	FALSE	High	[K].GDHWTTR.[C]		0.099596	0.00970061	1	1	1	O75821	O75821 [162-168]		0	872.401	100		High	High	0.006841	0.05867	11.7
	FALSE	High	[K].GFAFISFHR.[R]		0.00118976	0.00148064	1	1	3	O75821	O75821 [281-289]		0	1081.56	100		High	High	0.001332	0.0005459	31.08
	FALSE	High	[K].GFAFISFHRR.[E]		0.0748444	0.00724348	1	1	1	O75821	O75821 [281-290]		1	1237.66	100		High	High	0.004895	0.04297	27.03
	FALSE	High	[K].GIPLATGDTSPEPELLPGAPLPPPK.[E]		8.95593e-06	0.00148064	1	1	3	O75821	O75821 [33-57]		0	2464.33	100		High	High	0.001332	3.269e-06	44.89
	FALSE	High	[K].LPGELEPVQATQNK.[T]		9.99734e-06	0.00148064	1	1	3	O75821	O75821 [196-209]		0	1523.81	100		High	High	0.001332	3.67e-06	24.96
	FALSE	High	[M].PTGDFDSKPSWADQVEEEGEDDK.[C]		2.52419e-07	0.00148064	1	1	1	O75821	O75821 [2-24]		0	2581.08	100		High	High	0.001332	7.778e-08	28.3
	FALSE	High	[R].TFRIETR.[K]		0.0305266	0.00340214	1	1	1	O75821	O75821 [84-90]		1	922.51	100		High	High	0.002416	0.0165	15.32
	FALSE	High	[K].TVTEYKIDEDGKK.[F]		0.00123419	0.00148064	1	1	2	O75821	O75821 [66-78]		2	1525.77		No Quan Values	High	High	0.001332	0.0005669
	FALSE	High	[R].VTNLSEDTR.[E]		0.00953153	0.00200592	1	1	1	O75821	O75821 [243-251]		0	1034.51	100		High	High	0.001538	0.004846	14.52
FALSE	High	Master Protein	Q9H0A0	RNA cytidine acetyltransferase OS=Homo sapiens OX=9606 GN=NAT10 PE=1 SV=2	0	48.463	14	15	22	15	1025	115.7	8.27	12	15	protein metabolism;RNA metabolism OR transcription;other metabolic processes;other biological processes	nucleus;other cell component	nucleic acid binding activity;other molecular function	Pf05127, Pf08351, Pf13718, Pf13725	55226	ENSG00000135372	NAT10	B4DFD5; E7ESU4; E9PMN9; hsa:55226; Q86WK5; Q9C0F4; Q9H0A0; Q9HA61; Q9NVF2	Metapathway biotransformation Phase I and II	rRNA modification in the nucleus and cytosol	2	0	100	3.51081e+06	High	1
	Checked	Confidence	Annotated Sequence	Modifications	Qvality PEP	Qvality q-value	# Protein Groups	# Proteins	# PSMs	Master Protein Accessions	Positions in Master Proteins	Modifications in Master Proteins	# Missed Cleavages	Theo. MH+ [Da]	Abundances (Scaled): F2: Sample	Quan Info	Found in Sample: F2: Sample	Confidence (by Search Engine): CHIMERYS Identification	Percolator q-Value (by Search Engine): CHIMERYS Identification	Percolator PEP (by Search Engine): CHIMERYS Identification	Top Apex RT [min]
	FALSE	High	[R].AGFVPVYLR.[Q]		0.00515186	0.00200592	1	1	3	Q9H0A0	Q9H0A0 [726-734]		0	1021.58	100		High	High	0.001538	0.002537	33.08
	FALSE	High	[K].AGPNASIISLK.[S]		0.000618745	0.00148064	1	1	1	Q9H0A0	Q9H0A0 [979-989]		0	1070.62	100		High	High	0.001332	0.0002756	26.15
	FALSE	High	[K].AIEEQMVAAK.[D]	1xOxidation [M6]	0.0477072	0.00499991	1	1	1	Q9H0A0	Q9H0A0 [913-922]		0	1105.56		No Quan Values	High	High	0.003591	0.0266
	FALSE	High	[K].ASEVFLQR.[L]		0.00774985	0.00200592	1	1	1	Q9H0A0	Q9H0A0 [521-528]		0	949.51		No Quan Values	High	High	0.001538	0.003884
	FALSE	High	[K].FIEGISEK.[T]		0.0145796	0.00212832	1	1	1	Q9H0A0	Q9H0A0 [267-274]		0	922.488	100		High	High	0.001597	0.007565	21.1
	FALSE	High	[R].GDDEEWNEVLNK.[A]		0.00141176	0.00148064	1	1	2	Q9H0A0	Q9H0A0 [967-978]		0	1447.63	100		High	High	0.001332	0.0006511	30.64
	FALSE	High	[R].IAVHPDYQGMGYGSR.[A]	1xOxidation [M10]	0.0130725	0.00200592	1	1	1	Q9H0A0	Q9H0A0 [629-643]		0	1666.76		No Quan Values	High	High	0.001538	0.006719
	FALSE	High	[K].LFNEVQEK.[A]		0.0184562	0.00212832	1	1	1	Q9H0A0	Q9H0A0 [905-912]		0	1006.52		No Quan Values	High	High	0.001597	0.00971
	FALSE	High	[R].ILIENGVAER.[Q]		0.00359439	0.00162574	1	1	1	Q9H0A0	Q9H0A0 [12-21]		0	1113.63	100		High	High	0.001379	0.001742	22.95
	FALSE	High	[R].LMALYVASHYK.[N]		7.9369e-05	0.00148064	1	1	2	Q9H0A0	Q9H0A0 [529-539]		0	1295.68		No Quan Values	High	High	0.001332	3.211e-05
	FALSE	High	[R].LMALYVASHYK.[N]	1xOxidation [M2]	3.78867e-05	0.00148064	1	1	3	Q9H0A0	Q9H0A0 [529-539]		0	1311.68	100		High	High	0.001332	1.473e-05	21.7
	FALSE	High	[K].QLYTVTMDVHSR.[Y]	1xOxidation [M7]	0.000537611	0.00148064	1	1	1	Q9H0A0	Q9H0A0 [159-170]		0	1465.71		No Quan Values	High	High	0.001332	0.0002371
	FALSE	High	[R].QSILNSLSR.[G]		0.00738132	0.00200592	1	1	1	Q9H0A0	Q9H0A0 [588-596]		0	1017.57	100		High	High	0.001538	0.003705	25.01
	FALSE	High	[R].SLFVVVGDR.[G]		0.00180261	0.00148064	1	1	1	Q9H0A0	Q9H0A0 [24-32]		0	991.557	100		High	High	0.001332	0.0008405	32.67
	FALSE	High	[K].TLSDDLDEAAK.[E]		0.00312352	0.00162574	1	1	1	Q9H0A0	Q9H0A0 [932-942]		0	1177.56	100		High	High	0.001379	0.001496	23.28
	FALSE	High	[K].TLSDDLDEAAKEFQEK.[H]		4.1524e-05	0.00148064	1	1	1	Q9H0A0	Q9H0A0 [932-947]		1	1838.87	100		High	High	0.001332	1.629e-05	35.38
FALSE	High	Master Protein	P63244	Receptor of activated protein C kinase 1 OS=Homo sapiens OX=9606 GN=RACK1 PE=1 SV=3	0	47.959	25	8	31	8	317	35.1	7.69	17.53	8	cell cycle OR cell proliferation;protein metabolism;other metabolic processes;developmental processes;other biological processes	plasma membrane;cytosol;mitochondrion;translational apparatus;nucleus;other cell component	signal transduction activity or receptor binding;enzyme regulator activity;translation activity;other molecular function	Pf00400	10399	ENSG00000204628	RACK1	B3KTJ0; D3DWS0; hsa:10399; P25388; P63244; P99049; Q53HU2; Q5J8M6; Q5VLR4; Q6FH47	Androgen receptor signaling pathway; Brain-derived neurotrophic factor (BDNF) signaling pathway; VEGFA-VEGFR2 signaling; Measles virus infection; Angiotensin II receptor type 1 pathway; TROP2 regulatory signaling; Interferon type I signaling pathways	Regulation of TNFR1 signaling; TNFR1-induced NF-kappa-B signaling pathway; TNFR1-mediated ceramide production	10	0	100	5.14421e+07	High	1
	Checked	Confidence	Annotated Sequence	Modifications	Qvality PEP	Qvality q-value	# Protein Groups	# Proteins	# PSMs	Master Protein Accessions	Positions in Master Proteins	Modifications in Master Proteins	# Missed Cleavages	Theo. MH+ [Da]	Abundances (Scaled): F2: Sample	Quan Info	Found in Sample: F2: Sample	Confidence (by Search Engine): CHIMERYS Identification	Percolator q-Value (by Search Engine): CHIMERYS Identification	Percolator PEP (by Search Engine): CHIMERYS Identification	Top Apex RT [min]
	FALSE	High	[R].DETNYGIPQR.[A]		0.00935917	0.00200592	1	1	2	P63244	P63244 [48-57]		0	1192.56	100		High	High	0.001538	0.004739	21.97
	FALSE	High	[K].DGQAMLWDLNEGK.[H]		0.00043942	0.00148064	1	1	1	P63244	P63244 [213-225]		0	1476.68	100		High	High	0.001332	0.0001917	38.9
	FALSE	High	[K].DGQAMLWDLNEGK.[H]	1xOxidation [M5]	0.00109222	0.00148064	1	1	1	P63244	P63244 [213-225]		0	1492.67	100		High	High	0.001332	0.0004992	34.11
	FALSE	High	[R].DKTIIMWK.[L]		0.0291088	0.00340214	1	1	2	P63244	P63244 [37-44]		1	1034.57	100		High	High	0.002416	0.0157	25.07
	FALSE	High	[R].DKTIIMWK.[L]	1xOxidation [M6]	0.00896894	0.00200592	1	1	3	P63244	P63244 [37-44]		1	1050.57	100		High	High	0.001538	0.004519	22
	FALSE	High	[K].GHNGWVTQIATTPQFPDMILSASR.[D]		4.981e-06	0.00148064	1	1	1	P63244	P63244 [13-36]		0	2627.3		No Quan Values	High	High	0.001332	1.766e-06
	FALSE	High	[K].GHNGWVTQIATTPQFPDMILSASR.[D]	1xOxidation [M18]	5.0354e-07	0.00148064	1	1	1	P63244	P63244 [13-36]		0	2643.3	100		High	High	0.001332	1.597e-07	40.81
	FALSE	High	[K].LTRDETNYGIPQR.[A]		0.000241407	0.00148064	1	1	2	P63244	P63244 [45-57]		1	1562.79	100		High	High	0.001332	0.0001029	17.65
	FALSE	High	[R].LWDLTTGTTTR.[R]		6.13553e-10	0.00148064	1	1	6	P63244	P63244 [89-99]		0	1264.65	100		High	High	0.001332	1.425e-10	31.01
	FALSE	High	[R].LWDLTTGTTTRR.[F]		2.01887e-05	0.00148064	1	1	1	P63244	P63244 [89-100]		1	1420.75	100		High	High	0.001332	7.618e-06	24.12
	FALSE	High	[R].VWQVTIGTR.[-]		0.00228757	0.00148064	1	1	11	P63244	P63244 [309-317]		0	1059.59	100		High	High	0.001332	0.001084	28.03
FALSE	High	Master Protein	O75691	Small subunit processome component 20 homolog OS=Homo sapiens OX=9606 GN=UTP20 PE=1 SV=3	0	47.828	7	17	23	17	2785	318.2	7.39	8.02	17	RNA metabolism OR transcription;other metabolic processes;other biological processes	plasma membrane;other membranes;nucleus;other cell component		Pf07539, Pf20416	27340	ENSG00000120800	UTP20	hsa:27340; O75691; Q9H3H4		rRNA modification in the nucleus and cytosol; Major pathway of rRNA processing in the nucleolus and cytosol	2	0	100	1.76984e+06	High	1
	Checked	Confidence	Annotated Sequence	Modifications	Qvality PEP	Qvality q-value	# Protein Groups	# Proteins	# PSMs	Master Protein Accessions	Positions in Master Proteins	Modifications in Master Proteins	# Missed Cleavages	Theo. MH+ [Da]	Abundances (Scaled): F2: Sample	Quan Info	Found in Sample: F2: Sample	Confidence (by Search Engine): CHIMERYS Identification	Percolator q-Value (by Search Engine): CHIMERYS Identification	Percolator PEP (by Search Engine): CHIMERYS Identification	Top Apex RT [min]
	FALSE	High	[R].ADLFPILMR.[I]		0.011791	0.00200592	1	1	3	O75691	O75691 [1006-1014]		0	1075.6	100		High	High	0.001538	0.006028	44.32
	FALSE	High	[R].ADLFPILMR.[I]	1xOxidation [M8]	0.00505846	0.00200592	1	1	2	O75691	O75691 [1006-1014]		0	1091.59	100		High	High	0.001538	0.00249	39.92
	FALSE	High	[K].ALEFVTNPDIAAK.[K]		0.000128631	0.00148064	1	1	1	O75691	O75691 [2732-2744]		0	1388.74	100		High	High	0.001332	5.308e-05	33.08
	FALSE	High	[K].DIMEETEEK.[A]	1xOxidation [M3]	0.0211983	0.0023017	1	1	2	O75691	O75691 [2421-2429]		0	1139.48		No Quan Values	High	High	0.001694	0.01119
	FALSE	High	[K].FLASDLDQK.[M]		0.00261658	0.00162574	1	1	1	O75691	O75691 [2520-2528]		0	1036.53	100		High	High	0.001379	0.001245	23.28
	FALSE	High	[K].FLDQSLGEQVVK.[N]		0.00201215	0.00148064	1	1	1	O75691	O75691 [2544-2555]		0	1362.73	100		High	High	0.001332	0.0009489	31.11
	FALSE	High	[K].HLFLLLK.[D]		0.00413608	0.00194857	1	1	1	O75691	O75691 [2158-2164]		0	883.576	100		High	High	0.001538	0.00201	32.67
	FALSE	High	[K].IENEENAIEAIELPEPEAMELER.[V]	1xOxidation [M19]	0.000136738	0.00148064	1	1	1	O75691	O75691 [1698-1720]		0	2684.26	100		High	High	0.001332	5.653e-05	43
	FALSE	High	[R].LGNVNIDIIHR.[I]		0.00481757	0.00200592	1	1	2	O75691	O75691 [23-33]		0	1263.72		No Quan Values	High	High	0.001538	0.002359
	FALSE	High	[R].LGSESQYSPTPLLK.[L]		0.000158341	0.00148064	1	1	1	O75691	O75691 [1191-1204]		0	1519.8	100		High	High	0.001332	6.584e-05	28.97
	FALSE	High	[R].LLETYLILVK.[H]		0.00220525	0.00148064	1	1	1	O75691	O75691 [322-331]		0	1204.76	100		High	High	0.001332	0.001039	43.68
	FALSE	High	[R].ILNHFDVQLPESMEDDGLSER.[Q]	1xOxidation [M13]	0.00207456	0.00148064	1	1	1	O75691	O75691 [652-672]		0	2460.13		No Quan Values	High	High	0.001332	0.0009783
	FALSE	High	[K].LISIWSR.[N]		0.0744273	0.00684737	1	1	1	O75691	O75691 [1205-1211]		0	874.515	100		High	High	0.004895	0.04267	31.26
	FALSE	High	[K].LQANISTGVSK.[I]		0.0639289	0.00605119	1	1	1	O75691	O75691 [634-644]		0	1117.62		No Quan Values	High	High	0.00438	0.03634
	FALSE	High	[R].SRELSPLFLR.[F]		0.0103785	0.00200592	1	1	1	O75691	O75691 [839-848]		1	1217.7		No Quan Values	High	High	0.001538	0.005276
	FALSE	High	[K].SYDSYEILGK.[F]		0.0203242	0.0023017	1	1	1	O75691	O75691 [1961-1970]		0	1174.56		No Quan Values	High	High	0.001694	0.01075
	FALSE	High	[K].VKPYLPMIIAPLFR.[E]	1xOxidation [M7]	0.0110961	0.00200592	1	1	1	O75691	O75691 [2663-2676]		0	1673.98		No Quan Values	High	High	0.001538	0.005674
	FALSE	High	[R].YFPLLAK.[Q]		0.0292825	0.00340214	1	1	1	O75691	O75691 [1215-1221]		0	851.503	100		High	High	0.002416	0.01575	31.97
FALSE	High	Master Protein	P60228	Eukaryotic translation initiation factor 3 subunit E OS=Homo sapiens OX=9606 GN=EIF3E PE=1 SV=1	0	47.679	33	13	31	13	445	52.2	6.04	16.05	13	cell organization and biogenesis;protein metabolism;RNA metabolism OR transcription;other metabolic processes;other biological processes	cytosol;translational apparatus;nucleus;other cell component	nucleic acid binding activity	Pf01399, Pf09440	3646	ENSG00000104408	EIF3E	hsa:3646; O43902; P60228; Q64058; Q64059; Q64252; Q6FG33; Q8WVK4	Translation factors; nsp1 from SARS-CoV-2 inhibits translation initiation in the host cell	L13a-mediated translational silencing of Ceruloplasmin expression; Translation initiation complex formation; Formation of a pool of free 40S subunits; Formation of the ternary complex, and subsequently, the 43S complex; Ribosomal scanning and start codon recognition; GTP hydrolysis and joining of the 60S ribosomal subunit	8	0	100	1.56612e+07	High	1
	Checked	Confidence	Annotated Sequence	Modifications	Qvality PEP	Qvality q-value	# Protein Groups	# Proteins	# PSMs	Master Protein Accessions	Positions in Master Proteins	Modifications in Master Proteins	# Missed Cleavages	Theo. MH+ [Da]	Abundances (Scaled): F2: Sample	Quan Info	Found in Sample: F2: Sample	Confidence (by Search Engine): CHIMERYS Identification	Percolator q-Value (by Search Engine): CHIMERYS Identification	Percolator PEP (by Search Engine): CHIMERYS Identification	Top Apex RT [min]
	FALSE	High	[R].HLVFPLLEFLSVK.[E]		0.000400927	0.00148064	1	1	1	P60228	P60228 [17-29]		0	1541.91		No Quan Values	High	High	0.001332	0.000175
	FALSE	High	[K].LDLLSDTNMVDFAMDVYK.[N]	2xOxidation [M9; M14]	0.00113995	0.00148064	1	1	1	P60228	P60228 [42-59]		0	2121.97	100		High	High	0.001332	0.0005205	44.71
	FALSE	High	[K].LGHVVMGNNAVSPYQQVIEKTK.[S]	1xOxidation [M6]	0.0364549	0.00355031	1	1	1	P60228	P60228 [388-409]		1	2428.27	100		High	High	0.002504	0.01996	23.45
	FALSE	High	[R].LKETIDNNSVSSPLQSLQQR.[T]		5.98329e-06	0.00148064	1	1	5	P60228	P60228 [192-211]		1	2257.18	100		High	High	0.001332	2.133e-06	28.02
	FALSE	High	[K].MFEDPETTR.[Q]		0.00534384	0.00200592	1	1	1	P60228	P60228 [94-102]		0	1125.49	100		High	High	0.001538	0.00263	19.87
	FALSE	High	[K].MFEDPETTR.[Q]	1xOxidation [M1]	0.0327781	0.00355031	1	1	3	P60228	P60228 [94-102]		0	1141.48	100		High	High	0.002504	0.0178	16.95
	FALSE	High	[R].MLFDYLADK.[H]		0.00156629	0.00148064	1	1	1	P60228	P60228 [112-120]		0	1115.54		No Quan Values	High	High	0.001332	0.0007276
	FALSE	High	[R].MLFDYLADK.[H]	1xOxidation [M1]	0.00261658	0.00162574	1	1	4	P60228	P60228 [112-120]		0	1131.54	100		High	High	0.001379	0.001247	34.99
	FALSE	High	[R].MLFDYLADKHGFR.[Q]	1xOxidation [M1]	0.0586964	0.00550067	1	1	2	P60228	P60228 [112-124]		1	1628.79	100		High	High	0.00403	0.03311	30.24
	FALSE	High	[K].QLQAETEPIVK.[M]		0.000909285	0.00148064	1	1	2	P60228	P60228 [83-93]		0	1255.69	100		High	High	0.001332	0.0004127	20.91
	FALSE	High	[R].RQVLKDLVK.[V]		0.0174803	0.00212832	1	1	1	P60228	P60228 [271-279]		2	1098.7	100		High	High	0.001597	0.009144	17.42
	FALSE	High	[R].SQMLAMNIEK.[K]		0.0019045	0.00148064	1	1	1	P60228	P60228 [415-424]		0	1164.58		No Quan Values	High	High	0.001332	0.000893
	FALSE	High	[R].SQMLAMNIEK.[K]	1xOxidation [M3]	0.00618581	0.00200592	1	1	2	P60228	P60228 [415-424]		0	1180.57		No Quan Values	High	High	0.001538	0.00307
	FALSE	High	[R].VLVPATDR.[N]		7.42085e-05	0.00148064	1	1	1	P60228	P60228 [156-163]		0	870.504	100		High	High	0.001332	2.978e-05	18.29
	FALSE	High	[R].YLTTAVITNK.[D]		0.0071599	0.00200592	1	1	2	P60228	P60228 [256-265]		0	1123.64	100		High	High	0.001538	0.003585	23.42
	FALSE	High	[R].YLTTAVITNKDVRK.[R]		0.000775718	0.00148064	1	1	3	P60228	P60228 [256-269]		2	1621.93	100		High	High	0.001332	0.0003477	18.1
FALSE	High	Master Protein	P27708	CAD protein OS=Homo sapiens OX=9606 GN=CAD PE=1 SV=3	0	47.298	9	16	19	16	2225	242.8	6.46	7.1	16	protein metabolism;other metabolic processes	cytosol;nucleus;other cell component	kinase activity;other molecular function	Pf00117, Pf00185, Pf00988, Pf01979, Pf02142, Pf02729, Pf02786, Pf02787	790	ENSG00000084774	CAD	D6W552; hsa:790; P27708; Q6P0Q0; Q96CK3	Endothelin pathways; Amino acid metabolism; Pyrimidine metabolism	Pyrimidine biosynthesis	4	0	100	1.05812e+06	High	1
	Checked	Confidence	Annotated Sequence	Modifications	Qvality PEP	Qvality q-value	# Protein Groups	# Proteins	# PSMs	Master Protein Accessions	Positions in Master Proteins	Modifications in Master Proteins	# Missed Cleavages	Theo. MH+ [Da]	Abundances (Scaled): F2: Sample	Quan Info	Found in Sample: F2: Sample	Confidence (by Search Engine): CHIMERYS Identification	Percolator q-Value (by Search Engine): CHIMERYS Identification	Percolator PEP (by Search Engine): CHIMERYS Identification	Top Apex RT [min]
	FALSE	High	[K].AHWTPFEGQK.[V]		0.00512053	0.00200592	1	1	1	P27708	P27708 [1769-1778]		0	1200.58	100		High	High	0.001538	0.00251	18.88
	FALSE	High	[R].ASDPGLPAEEPKEK.[S]		0.00988578	0.00200592	1	1	1	P27708	P27708 [1858-1871]		1	1467.73		No Quan Values	High	High	0.001538	0.005024
	FALSE	High	[K].ATGYPLAYVAAK.[L]		0.00152847	0.00148064	1	1	1	P27708	P27708 [697-708]		0	1224.66	100		High	High	0.001332	0.00071	28.54
	FALSE	High	[K].KNILLTIGSYK.[N]		0.00622363	0.00200592	1	1	1	P27708	P27708 [1313-1323]		1	1249.75	100		High	High	0.001538	0.003093	27.86
	FALSE	High	[K].LALGIPLPELR.[N]		0.00212588	0.00148064	1	1	2	P27708	P27708 [709-719]		0	1191.75	100		High	High	0.001332	0.0009996	45.87
	FALSE	High	[R].IIAHAQLLEQHR.[G]		0.000403385	0.00148064	1	1	1	P27708	P27708 [843-854]		0	1428.81		No Quan Values	High	High	0.001332	0.0001757
	FALSE	High	[R].LLDTIGISQPQWR.[E]		0.0019045	0.00148064	1	1	1	P27708	P27708 [1054-1066]		0	1526.83		No Quan Values	High	High	0.001332	0.0008921
	FALSE	High	[R].LSLDDLLQR.[L]		0.00396312	0.00162574	1	1	2	P27708	P27708 [1723-1731]		0	1072.6		No Quan Values	High	High	0.001379	0.001926
	FALSE	High	[R].MAEIGEHVAPSEAANSLEQAQAAAER.[L]	1xOxidation [M1]	0.00171662	0.00148064	1	1	1	P27708	P27708 [522-547]		0	2696.26		No Quan Values	High	High	0.001332	0.000799
	FALSE	High	[R].MALLATVLGR.[F]		0.00907875	0.00200592	1	1	1	P27708	P27708 [2215-2224]		0	1044.62	100		High	High	0.001538	0.004592	39.87
	FALSE	High	[K].NILLTIGSYK.[N]		0.00481757	0.00200592	1	1	1	P27708	P27708 [1314-1323]		0	1121.66		No Quan Values	High	High	0.001538	0.002362
	FALSE	High	[K].TLGVDLVALATR.[V]		0.000844999	0.00148064	1	1	2	P27708	P27708 [1229-1240]		0	1228.73	100		High	High	0.001332	0.0003811	42.15
	FALSE	High	[R].TPHVLVLGSGVYR.[I]		0.0167565	0.00212832	1	1	1	P27708	P27708 [932-944]		0	1397.79		No Quan Values	High	High	0.001597	0.00876
	FALSE	High	[R].TSSSFAAAMAR.[L]	1xOxidation [M9]	0.00499713	0.00200592	1	1	1	P27708	P27708 [1976-1986]		0	1115.51		No Quan Values	High	High	0.001538	0.002457
	FALSE	High	[R].VLGTPVETIELTEDRR.[A]		0.0010529	0.00148064	1	1	1	P27708	P27708 [501-516]		1	1827.98		No Quan Values	High	High	0.001332	0.0004801
	FALSE	High	[R].VLGTSPEAIDSAENRFK.[F]		4.49577e-05	0.00148064	1	1	1	P27708	P27708 [1034-1050]		1	1833.93		No Quan Values	High	High	0.001332	1.766e-05
FALSE	High	Master Protein	Q92616	eIF-2-alpha kinase activator GCN1 OS=Homo sapiens OX=9606 GN=GCN1 PE=1 SV=6	0	47.078	9	19	24	19	2671	292.6	7.47	6.94	19											0	0	100	750352	High	1
	Checked	Confidence	Annotated Sequence	Modifications	Qvality PEP	Qvality q-value	# Protein Groups	# Proteins	# PSMs	Master Protein Accessions	Positions in Master Proteins	Modifications in Master Proteins	# Missed Cleavages	Theo. MH+ [Da]	Abundances (Scaled): F2: Sample	Quan Info	Found in Sample: F2: Sample	Confidence (by Search Engine): CHIMERYS Identification	Percolator q-Value (by Search Engine): CHIMERYS Identification	Percolator PEP (by Search Engine): CHIMERYS Identification	Top Apex RT [min]
	FALSE	High	[K].AIITALGVER.[R]		0.00136928	0.00148064	1	1	1	Q92616	Q92616 [1872-1881]		0	1042.63		No Quan Values	High	High	0.001332	0.0006317
	FALSE	High	[R].ALQAAIQQLAEAQPEATAK.[N]		0.00048456	0.00148064	1	1	1	Q92616	Q92616 [69-87]		0	1952.04		No Quan Values	High	High	0.001332	0.0002134
	FALSE	High	[R].ALVAVLLSR.[T]		0.00202448	0.00148064	1	1	1	Q92616	Q92616 [568-576]		0	941.614	100		High	High	0.001332	0.0009519	35.05
	FALSE	High	[K].ASLLDPVPEVR.[T]		0.011508	0.00200592	1	1	1	Q92616	Q92616 [1664-1674]		0	1195.67	100		High	High	0.001538	0.005888	33.82
	FALSE	High	[K].FVHFIDAPSLALIMPIVQR.[A]	1xOxidation [M14]	0.00665513	0.00200592	1	1	1	Q92616	Q92616 [1604-1622]		0	2183.2		No Quan Values	High	High	0.001538	0.003318
	FALSE	High	[K].GAAYGLAGLVK.[G]		0.0133935	0.00212832	1	1	2	Q92616	Q92616 [1396-1406]		0	1019.59		No Quan Values	High	High	0.001597	0.006914
	FALSE	High	[K].GLGILSLK.[Q]		0.0138058	0.00212832	1	1	1	Q92616	Q92616 [1407-1414]		0	800.524	100		High	High	0.001597	0.007113	32.86
	FALSE	High	[K].HLFAILGGSEGK.[L]		0.0337623	0.00355031	1	1	1	Q92616	Q92616 [341-352]		0	1228.67		No Quan Values	High	High	0.002504	0.01837
	FALSE	High	[R].HLGVILPAVMLALK.[E]	1xOxidation [M10]	0.00645541	0.00200592	1	1	1	Q92616	Q92616 [2108-2121]		0	1490.91		No Quan Values	High	High	0.001538	0.003212
	FALSE	High	[K].ILDVASLEVLNEVNRR.[S]		0.0105695	0.00200592	1	1	1	Q92616	Q92616 [2635-2650]		1	1840.03		No Quan Values	High	High	0.001538	0.00538
	FALSE	High	[K].LLSSLGGFK.[L]		0.0809058	0.00825522	1	1	1	Q92616	Q92616 [591-599]		0	921.54		No Quan Values	High	High	0.005945	0.04676
	FALSE	High	[K].LMPEIVATASK.[V]		0.0070732	0.00200592	1	1	1	Q92616	Q92616 [1735-1745]		0	1159.64		No Quan Values	High	High	0.001538	0.00354
	FALSE	High	[K].LTTPPVNTR.[V]		0.0100678	0.00200592	1	1	1	Q92616	Q92616 [2084-2092]		0	998.563		No Quan Values	High	High	0.001538	0.005127
	FALSE	High	[K].NLLHSLQSSGIGSK.[A]		0.0544829	0.00534262	1	1	1	Q92616	Q92616 [88-101]		0	1440.78		No Quan Values	High	High	0.00394	0.03061
	FALSE	High	[K].SALLDFYMK.[N]	1xOxidation [M8]	0.000909285	0.00148064	1	1	1	Q92616	Q92616 [221-229]		0	1103.54		No Quan Values	High	High	0.001332	0.0004114
	FALSE	High	[R].VLAFLSSVAGDALTR.[H]		0.00813669	0.00200592	1	1	1	Q92616	Q92616 [2093-2107]		0	1519.85		No Quan Values	High	High	0.001538	0.004104
	FALSE	High	[R].VLAGLYMGR.[S]		0.0496815	0.00518328	1	1	1	Q92616	Q92616 [1885-1893]		0	979.539		No Quan Values	High	High	0.003719	0.02776
	FALSE	High	[R].VLAGLYMGR.[S]	1xOxidation [M7]	0.0223761	0.0023017	1	1	2	Q92616	Q92616 [1885-1893]		0	995.534	100		High	High	0.001694	0.01188	23.49
	FALSE	High	[R].VLPQLISTITASVQNPALR.[L]		0.0499696	0.00518328	1	1	1	Q92616	Q92616 [738-756]		0	2021.18		No Quan Values	High	High	0.003847	0.02791
	FALSE	High	[R].VVLPYLVPK.[L]		0.00115396	0.00148064	1	1	3	Q92616	Q92616 [2075-2083]		0	1027.66	100		High	High	0.001332	0.0005286	35.59
FALSE	High	Master Protein	P23588	Eukaryotic translation initiation factor 4B OS=Homo sapiens OX=9606 GN=EIF4B PE=1 SV=2	0	46.58	32	16	26	16	611	69.1	5.73	12.94	16	protein metabolism;other metabolic processes;other biological processes	cytosol;translational apparatus	nucleic acid binding activity	Pf00076	1975	ENSG00000063046	EIF4B	B4DS13; hsa:1975; P23588; Q4G0E3; Q53HQ2; Q6GPH5; Q6IB46; Q8WYK5	Translation factors; Focal adhesion: PI3K-Akt-mTOR-signaling pathway; PI3K-Akt signaling pathway; Translation inhibitors in chronically activated PDGFRA cells; Perturbations to host-cell autophagy, induced by SARS-CoV-2 proteins; Pleural mesothelioma; Interferon type I signaling pathways	L13a-mediated translational silencing of Ceruloplasmin expression; Translation initiation complex formation; Ribosomal scanning and start codon recognition; GTP hydrolysis and joining of the 60S ribosomal subunit; Deadenylation of mRNA; mTORC1-mediated signalling	14	0	100	4.08358e+06	High	1
	Checked	Confidence	Annotated Sequence	Modifications	Qvality PEP	Qvality q-value	# Protein Groups	# Proteins	# PSMs	Master Protein Accessions	Positions in Master Proteins	Modifications in Master Proteins	# Missed Cleavages	Theo. MH+ [Da]	Abundances (Scaled): F2: Sample	Quan Info	Found in Sample: F2: Sample	Confidence (by Search Engine): CHIMERYS Identification	Percolator q-Value (by Search Engine): CHIMERYS Identification	Percolator PEP (by Search Engine): CHIMERYS Identification	Top Apex RT [min]
	FALSE	High	[R].AASIFGGAKPVDTAAR.[E]		1.31439e-06	0.00148064	1	1	2	P23588	P23588 [357-372]		0	1531.82	100		High	High	0.001332	4.372e-07	21.26
	FALSE	High	[R].ARPATDSFDDYPPR.[R]		0.00122667	0.00148064	1	1	5	P23588	P23588 [201-214]		0	1607.74	100		High	High	0.001332	0.0005636	19.55
	FALSE	High	[R].DDDYRGGGDRYEDR.[Y]		0.0138897	0.00212832	1	1	2	P23588	P23588 [288-301]		2	1688.69		No Quan Values	High	High	0.001597	0.007203
	FALSE	High	[R].DDRGPPQRPK.[L]		0.0948587	0.00914183	1	1	1	P23588	P23588 [324-333]		1	1165.61		No Quan Values	High	High	0.006487	0.05567
	FALSE	High	[R].DDYSRDDYR.[R]		0.0263032	0.00322274	1	1	1	P23588	P23588 [314-322]		1	1204.49	100		High	High	0.002308	0.0141	14.22
	FALSE	High	[R].DRYDSDRYR.[D]		0.028255	0.00340214	1	1	3	P23588	P23588 [226-234]		2	1245.56		No Quan Values	High	High	0.002416	0.01516
	FALSE	High	[R].DSDKTDTDWR.[A]		0.0136394	0.00212832	1	1	1	P23588	P23588 [191-200]		1	1238.53	100		High	High	0.001597	0.007063	14.76
	FALSE	High	[K].EDDSSASTSQSTR.[A]		0.00534384	0.00200592	1	1	1	P23588	P23588 [344-356]		0	1370.57	100		High	High	0.001538	0.002631	9.9
	FALSE	High	[R].LPREPSNPER.[L]		0.0432138	0.00437293	1	1	1	P23588	P23588 [126-135]		1	1194.62	100		High	High	0.003038	0.02384	13.92
	FALSE	High	[R].QLDEPKLER.[R]		0.00377427	0.00162574	1	1	1	P23588	P23588 [390-398]		1	1127.61	100		High	High	0.001379	0.001826	16.42
	FALSE	High	[R].SILPTAPR.[A]		0.0123029	0.00200592	1	1	2	P23588	P23588 [71-78]		0	854.509	100		High	High	0.001538	0.006326	22.53
	FALSE	High	[R].SQSSDTEQQSPTSGGGK.[V]		0.00288516	0.00162574	1	1	1	P23588	P23588 [495-511]		0	1680.73	100		High	High	0.001379	0.001382	11.63
	FALSE	High	[R].TGSESSQTGTSTTSSR.[N]		2.1858e-05	0.00148064	1	1	1	P23588	P23588 [420-435]		0	1573.69		No Quan Values	High	High	0.001332	8.299e-06
	FALSE	High	[K].VAPAQPSEEGPGR.[K]		0.000228486	0.00148064	1	1	1	P23588	P23588 [512-524]		0	1294.64	100		High	High	0.001332	9.724e-05	14.82
	FALSE	High	[R].VDVADQAQDKDRDDR.[S]		0.000649745	0.00148064	1	1	1	P23588	P23588 [168-182]		2	1745.8	100		High	High	0.001332	0.0002899	13.65
	FALSE	High	[K].VMPAPPPKENAWVK.[R]	1xOxidation [M2]	0.00161488	0.00148064	1	1	2	P23588	P23588 [473-486]		1	1579.83	100		High	High	0.001332	0.000752	18.28
FALSE	High	Master Protein	Q14240	Eukaryotic initiation factor 4A-II OS=Homo sapiens OX=9606 GN=EIF4A2 PE=1 SV=2	0	46.519	22	11	43	1	407	46.4	5.48	20.94	11	protein metabolism;other metabolic processes;other biological processes	cytosol;translational apparatus;other cell component	nucleic acid binding activity;other molecular function	Pf00270, Pf00271	1974	ENSG00000156976	EIF4A2	D3DNU9; hsa:1974; Q14240; Q53XJ6; Q96B90; Q96EA8	Translation factors; Translation inhibitors in chronically activated PDGFRA cells	L13a-mediated translational silencing of Ceruloplasmin expression; GTP hydrolysis and joining of the 60S ribosomal subunit; Deadenylation of mRNA; ISG15 antiviral mechanism; Translation initiation complex formation; Ribosomal scanning and start codon recognition	9	0			High	1
	Checked	Confidence	Annotated Sequence	Modifications	Qvality PEP	Qvality q-value	# Protein Groups	# Proteins	# PSMs	Master Protein Accessions	Positions in Master Proteins	Modifications in Master Proteins	# Missed Cleavages	Theo. MH+ [Da]	Abundances (Scaled): F2: Sample	Quan Info	Found in Sample: F2: Sample	Confidence (by Search Engine): CHIMERYS Identification	Percolator q-Value (by Search Engine): CHIMERYS Identification	Percolator PEP (by Search Engine): CHIMERYS Identification	Top Apex RT [min]
	FALSE	High	[R].DFTVSALHGDMDQKER.[D]		0.0116486	0.00200592	1	1	1	Q14240	Q14240 [297-312]		1	1848.85		No Quan Values	High	High	0.001538	0.005956
	FALSE	High	[R].DFTVSALHGDMDQKER.[D]	1xOxidation [M11]	0.000403385	0.00148064	1	1	1	Q14240	Q14240 [297-312]		1	1864.85		No Quan Values	High	High	0.001332	0.000176
	FALSE	High	[R].ELAQQIQK.[V]		0.0173751	0.00212832	2	2	1	P60842; Q14240	P60842 [111-118]; Q14240 [112-119]		0	957.536	100	Shared	High	High	0.001597	0.009093	15.23
	FALSE	High	[K].GYDVIAQAQSGTGK.[T]		0.000214939	0.00148064	2	2	2	P60842; Q14240	P60842 [69-82]; Q14240 [70-83]		0	1394.69	100	Shared	High	High	0.001332	9.069e-05	22.52
	FALSE	High	[R].KVDWLTEK.[M]		0.00297461	0.00162574	3	3	3	P60842; P38919; Q14240	P60842 [284-291]; P38919 [289-296]; Q14240 [285-292]		1	1018.56	100	Shared	High	High	0.001379	0.001429	19.11
	FALSE	High	[K].MFVLDEADEMLSR.[G]		0.000653728	0.00148064	2	2	2	P60842; Q14240	P60842 [178-190]; Q14240 [179-191]		0	1555.71	100	Shared	High	High	0.001332	0.0002907	45.03
	FALSE	High	[K].MFVLDEADEMLSR.[G]	1xOxidation [M]	7.27564e-06	0.00148064	2	2	4	P60842; Q14240	P60842 [178-190]; Q14240 [179-191]		0	1571.71	100	Shared	High	High	0.001332	2.628e-06	37.13
	FALSE	High	[K].MFVLDEADEMLSR.[G]	2xOxidation [M1; M10]	3.15399e-05	0.00148064	2	2	13	P60842; Q14240	P60842 [178-190]; Q14240 [179-191]		0	1587.7	100	Shared	High	High	0.001332	1.219e-05	33.05
	FALSE	High	[RK].QFYINVER.[E]		0.00228757	0.00148064	2	2	3	P60842; Q14240	P60842 [248-255]; Q14240 [249-256]		0	1068.55	100	Shared	High	High	0.001332	0.001081	26.62
	FALSE	High	[RK].QFYINVEREEWK.[L]		0.0878793	0.0087709	2	2	1	P60842; Q14240	P60842 [248-259]; Q14240 [249-260]		1	1640.81		No Quan Values	High	High	0.006259	0.05118
	FALSE	High	[RK].RKVDWLTEK.[M]		0.0517316	0.00534262	3	3	1	P60842; P38919; Q14240	P60842 [283-291]; P38919 [288-296]; Q14240 [284-292]		2	1174.66	100	Shared	High	High	0.003847	0.02887	17.43
	FALSE	High	[R].VFDMLNR.[R]		0.0850287	0.0087709	2	2	1	P60842; Q14240	P60842 [162-168]; Q14240 [163-169]		0	894.45	100	Shared	High	High	0.006259	0.04927	27.81
	FALSE	High	[R].VFDMLNRR.[Y]		5.14277e-05	0.00148064	2	2	3	P60842; Q14240	P60842 [162-169]; Q14240 [163-170]		1	1050.55	100	Shared	High	High	0.001332	2.033e-05	21.53
	FALSE	High	[R].VLITTDLLAR.[G]		0.000518255	0.00148064	2	2	7	P60842; Q14240	P60842 [325-334]; Q14240 [326-335]		0	1114.68	100	Shared	High	High	0.001332	0.0002289	36.27
FALSE	High	Master Protein	P14618	Pyruvate kinase PKM OS=Homo sapiens OX=9606 GN=PKM PE=1 SV=4	0	46.162	38	14	16	14	531	57.9	7.84	5.48	14	cell organization and biogenesis;other metabolic processes;other biological processes	non-structural extracellular;cytosol;ER/Golgi;nucleus;other cell component	nucleic acid binding activity;kinase activity;other molecular function	Pf00224, Pf02887	5315	ENSG00000067225	PKM	A6NFK3; B2R5N8; B3KRY0; B4DFX8; B4DUU6; hsa:5315; P14618; P14786; Q53GK4; Q96E76; Q9BWB5; Q9UCV6; Q9UPF2	Photodynamic therapy-induced HIF-1 survival signaling; Amino acid metabolism; Clear cell renal cell carcinoma pathways; Metabolic reprogramming in colon cancer; Aerobic glycolysis; Glycolysis in senescence; Glucose metabolism in triple-negative breast cancer cells; Glycolysis and gluconeogenesis; Metabolic Epileptic Disorders	Neutrophil degranulation	10	0	100	1.73697e+06	High	1
	Checked	Confidence	Annotated Sequence	Modifications	Qvality PEP	Qvality q-value	# Protein Groups	# Proteins	# PSMs	Master Protein Accessions	Positions in Master Proteins	Modifications in Master Proteins	# Missed Cleavages	Theo. MH+ [Da]	Abundances (Scaled): F2: Sample	Quan Info	Found in Sample: F2: Sample	Confidence (by Search Engine): CHIMERYS Identification	Percolator q-Value (by Search Engine): CHIMERYS Identification	Percolator PEP (by Search Engine): CHIMERYS Identification	Top Apex RT [min]
	FALSE	High	[K].GADFLVTEVENGGSLGSKK.[G]		0.000398484	0.00148064	1	1	1	P14618	P14618 [189-207]		1	1907.97		No Quan Values	High	High	0.001332	0.0001738
	FALSE	High	[R].GDLGIEIPAEK.[V]		0.0048767	0.00200592	1	2	2	P14618	P14618 [295-305]		0	1141.61	100		High	High	0.001538	0.002395	31.06
	FALSE	High	[K].GDVVIVLTGWRPGSGFTNTMR.[V]	1xOxidation [M20]	4.57896e-05	0.00148064	1	1	1	P14618	P14618 [506-526]		0	2279.16		No Quan Values	High	High	0.001332	1.796e-05
	FALSE	High	[K].GDYPLEAVR.[M]		0.0529381	0.00534262	1	1	1	P14618	P14618 [368-376]		0	1019.52		No Quan Values	High	High	0.00394	0.02963
	FALSE	High	[K].GVNLPGAAVDLPAVSEKDIQDLK.[F]		0.00247663	0.00148064	1	1	1	P14618	P14618 [208-230]		1	2349.27		No Quan Values	High	High	0.001332	0.001173
	FALSE	High	[K].KGVNLPGAAVDLPAVSEK.[D]		0.00426421	0.00194857	1	1	1	P14618	P14618 [207-224]		1	1764.99		No Quan Values	High	High	0.001538	0.002081
	FALSE	High	[R].LAPITSDPTEATAVGAVEASFK.[C]		0.0307084	0.00340214	1	1	1	P14618	P14618 [401-422]		0	2175.12	100		High	High	0.002416	0.01659	42.37
	FALSE	High	[R].LDIDSPPITAR.[N]		0.000238474	0.00148064	1	1	1	P14618	P14618 [33-43]		0	1197.65		No Quan Values	High	High	0.001332	0.0001014
	FALSE	High	[R].LNFSHGTHEYHAETIK.[N]		0.0554297	0.00550067	1	1	1	P14618	P14618 [74-89]		0	1883.9	100		High	High	0.00403	0.03122	18.45
	FALSE	High	[K].ITLDNAYMEK.[C]	1xOxidation [M8]	0.00028999	0.00148064	1	1	1	P14618	P14618 [142-151]		0	1213.58		No Quan Values	High	High	0.001332	0.0001245
	FALSE	High	[R].RFDEILEASDGIMVAR.[G]	1xOxidation [M13]	8.48884e-05	0.00148064	1	1	1	P14618	P14618 [279-294]		1	1837.91		No Quan Values	High	High	0.001332	3.44e-05
	FALSE	High	[R].SVETLKEMIK.[S]		0.057369	0.00550067	1	1	1	P14618	P14618 [57-66]		1	1177.65		No Quan Values	High	High	0.00403	0.0324
	FALSE	High	[R].SVETLKEMIK.[S]	1xOxidation [M8]	0.000770993	0.00148064	1	1	1	P14618	P14618 [57-66]		1	1193.64	100		High	High	0.001332	0.000346	16.67
	FALSE	High	[R].TATESFASDPILYRPVAVALDTK.[G]		0.000209748	0.00148064	1	1	1	P14618	P14618 [93-115]		0	2465.29		No Quan Values	High	High	0.001332	8.865e-05
	FALSE	High	[R].VNFAMNVGK.[A]	1xOxidation [M5]	0.00124175	0.00148064	1	1	1	P14618	P14618 [490-498]		0	995.498	100		High	High	0.001332	0.0005698	17.91
FALSE	High	Master Protein	P26373	60S ribosomal protein L13 OS=Homo sapiens OX=9606 GN=RPL13 PE=1 SV=4	0	46.145	51	13	22	13	211	24.2	11.65	12.06	13	protein metabolism;other metabolic processes;developmental processes	cytosol;ER/Golgi;translational apparatus;nucleus;other cell component	other molecular function	Pf01294	6137	ENSG00000167526	RPL13	B4DLX3; F5H1S2; hsa:6137; P26373; Q3KQT8; Q567Q8; Q9BPX0	Cytoplasmic ribosomal proteins	Regulation of expression of SLITs and ROBOs; L13a-mediated translational silencing of Ceruloplasmin expression; Formation of a pool of free 40S subunits; GTP hydrolysis and joining of the 60S ribosomal subunit; Major pathway of rRNA processing in the nucleolus and cytosol; Nonsense Mediated Decay (NMD) enhanced by the Exon Junction Complex (EJC); SRP-dependent cotranslational protein targeting to…	14	0	100	1.22077e+07	High	1
	Checked	Confidence	Annotated Sequence	Modifications	Qvality PEP	Qvality q-value	# Protein Groups	# Proteins	# PSMs	Master Protein Accessions	Positions in Master Proteins	Modifications in Master Proteins	# Missed Cleavages	Theo. MH+ [Da]	Abundances (Scaled): F2: Sample	Quan Info	Found in Sample: F2: Sample	Confidence (by Search Engine): CHIMERYS Identification	Percolator q-Value (by Search Engine): CHIMERYS Identification	Percolator PEP (by Search Engine): CHIMERYS Identification	Top Apex RT [min]
	FALSE	High	[R].AKEAAEQDVEK.[K]		0.00156629	0.00148064	1	1	2	P26373	P26373 [199-209]		1	1217.6	100		High	High	0.001332	0.0007282	9.89
	FALSE	High	[K].EAAEQDVEK.[K]		0.000931783	0.00148064	1	1	1	P26373	P26373 [201-209]		0	1018.47	100		High	High	0.001332	0.0004218	12.89
	FALSE	High	[R].GFSLEELR.[V]		0.0138058	0.00212832	1	1	1	P26373	P26373 [75-82]		0	950.494	100		High	High	0.001597	0.007158	30.81
	FALSE	High	[K].KGDSSAEELKLATQLTGPVMPVR.[N]	1xOxidation [M20]	1.27658e-05	0.00148064	1	1	2	P26373	P26373 [136-158]		2	2443.29	100		High	High	0.001332	4.722e-06	31.95
	FALSE	High	[K].LATQLTGPVMPVR.[N]		0.000266208	0.00148064	1	1	2	P26373	P26373 [146-158]		0	1382.78		No Quan Values	High	High	0.001332	0.0001136
	FALSE	High	[K].LATQLTGPVMPVR.[N]	1xOxidation [M10]	7.69803e-05	0.00148064	1	1	2	P26373	P26373 [146-158]		0	1398.78	100		High	High	0.001332	3.101e-05	26.46
	FALSE	High	[K].LILFPRKPSAPK.[K]		0.0864437	0.0087709	1	1	1	P26373	P26373 [124-135]		1	1366.86	100		High	High	0.006259	0.0502	22.46
	FALSE	High	[R].NGMVLKPHFHK.[D]	1xOxidation [M3]	0.0129934	0.00200592	1	1	1	P26373	P26373 [6-16]		0	1323.7		No Quan Values	High	High	0.001538	0.006673
	FALSE	High	[R].RVATWFNQPAR.[K]		0.00531136	0.00200592	1	1	1	P26373	P26373 [21-31]		1	1345.71	100		High	High	0.001538	0.002618	20.8
	FALSE	High	[R].SKLILFPR.[K]		0.0285936	0.00340214	1	1	2	P26373	P26373 [122-129]		1	973.619	100		High	High	0.002416	0.01541	25.6
	FALSE	High	[K].STESLQANVQR.[L]		0.00082965	0.00148064	1	1	2	P26373	P26373 [106-116]		0	1232.62	100		High	High	0.001332	0.0003737	15.94
	FALSE	High	[R].TIGISVDPR.[R]		0.00109891	0.00148064	1	1	2	P26373	P26373 [93-101]		0	957.536	100		High	High	0.001332	0.0005036	24.68
	FALSE	High	[R].VATWFNQPAR.[K]		6.14003e-05	0.00148064	1	1	2	P26373	P26373 [22-31]		0	1189.61	100		High	High	0.001332	2.454e-05	25.97
	FALSE	High	[R].VITEEEKNFK.[A]		0.00301116	0.00162574	1	1	1	P26373	P26373 [168-177]		1	1236.65		No Quan Values	High	High	0.001379	0.001441
FALSE	High	Master Protein	P62241	40S ribosomal protein S8 OS=Homo sapiens OX=9606 GN=RPS8 PE=1 SV=2	0	45.933	40	9	32	9	208	24.2	10.32	15.78	9	protein metabolism;RNA metabolism OR transcription;other metabolic processes;other biological processes	cytosol;ER/Golgi;translational apparatus;nucleus;other cell component	other molecular function	Pf01201	6202	ENSG00000142937	RPS8	hsa:6202; P09058; P62241; Q6IRL7	Cytoplasmic ribosomal proteins	L13a-mediated translational silencing of Ceruloplasmin expression; Translation initiation complex formation; Formation of a pool of free 40S subunits; Formation of the ternary complex, and subsequently, the 43S complex; Ribosomal scanning and start codon recognition; GTP hydrolysis and joining of the 60S ribosomal subunit; Regulation of expression of SLITs and ROBOs; Major pathway of rRNA process…	19	0	100	3.75313e+07	High	1
	Checked	Confidence	Annotated Sequence	Modifications	Qvality PEP	Qvality q-value	# Protein Groups	# Proteins	# PSMs	Master Protein Accessions	Positions in Master Proteins	Modifications in Master Proteins	# Missed Cleavages	Theo. MH+ [Da]	Abundances (Scaled): F2: Sample	Quan Info	Found in Sample: F2: Sample	Confidence (by Search Engine): CHIMERYS Identification	Percolator q-Value (by Search Engine): CHIMERYS Identification	Percolator PEP (by Search Engine): CHIMERYS Identification	Top Apex RT [min]
	FALSE	High	[R].ADGYVLEGK.[E]		0.00132808	0.00148064	1	1	4	P62241	P62241 [185-193]		0	951.478	100		High	High	0.001332	0.000613	18.7
	FALSE	High	[R].ADGYVLEGKELEFYLRK.[I]		0.000317833	0.00148064	1	1	1	P62241	P62241 [185-201]		2	2030.06		No Quan Values	High	High	0.001332	0.0001368
	FALSE	High	[R].KYELGRPAANTK.[I]		0.000408346	0.00148064	1	1	1	P62241	P62241 [26-37]		1	1347.74	100		High	High	0.001332	0.0001778	13.58
	FALSE	High	[R].IIDVVYNASNNELVR.[T]		2.04369e-05	0.00148064	1	1	4	P62241	P62241 [78-92]		0	1718.91	100		High	High	0.001332	7.748e-06	34.18
	FALSE	High	[K].ISSLLEEQFQQGK.[L]		3.78867e-05	0.00148064	1	1	1	P62241	P62241 [158-170]		0	1506.78	100		High	High	0.001332	1.481e-05	30.21
	FALSE	High	[K].LTPEEEEILNK.[K]		4.65717e-06	0.00148064	1	1	4	P62241	P62241 [129-139]		0	1314.68	100		High	High	0.001332	1.642e-06	25.18
	FALSE	High	[K].LTPEEEEILNKKR.[S]		1.24405e-06	0.00148064	1	1	5	P62241	P62241 [129-141]		2	1598.87	100		High	High	0.001332	4.141e-07	17.34
	FALSE	High	[R].QWYESHYALPLGR.[K]		1.12971e-05	0.00148064	1	1	11	P62241	P62241 [111-123]		0	1619.8	100		High	High	0.001332	4.17e-06	30.99
	FALSE	High	[K].YELGRPAANTK.[I]		0.000122493	0.00148064	1	1	1	P62241	P62241 [27-37]		0	1219.64	100		High	High	0.001332	5.041e-05	14.55
FALSE	High	Master Protein	P08865	40S ribosomal protein SA OS=Homo sapiens OX=9606 GN=RPSA PE=1 SV=4	0	45.891	39	12	32	12	295	32.8	4.87	14.69	12	cell adhesion;cell organization and biogenesis;protein metabolism;other metabolic processes;other biological processes	plasma membrane;other membranes;cytosol;translational apparatus;nucleus;other cell component	translation activity;other molecular function	Pf00318, Pf16122	3921	ENSG00000168028	RPSA	hsa:3921; P08865; P11085; P12030; Q16471; Q6IPD1; Q6IPD2; Q6NSD1; Q6NXQ8; Q86VC0	Cytoplasmic ribosomal proteins	Regulation of expression of SLITs and ROBOs; L13a-mediated translational silencing of Ceruloplasmin expression; Translation initiation complex formation; Formation of a pool of free 40S subunits; Formation of the ternary complex, and subsequently, the 43S complex; Ribosomal scanning and start codon recognition; GTP hydrolysis and joining of the 60S ribosomal subunit; Major pathway of rRNA process…	19	0	100	5.65642e+07	High	1
	Checked	Confidence	Annotated Sequence	Modifications	Qvality PEP	Qvality q-value	# Protein Groups	# Proteins	# PSMs	Master Protein Accessions	Positions in Master Proteins	Modifications in Master Proteins	# Missed Cleavages	Theo. MH+ [Da]	Abundances (Scaled): F2: Sample	Quan Info	Found in Sample: F2: Sample	Confidence (by Search Engine): CHIMERYS Identification	Percolator q-Value (by Search Engine): CHIMERYS Identification	Percolator PEP (by Search Engine): CHIMERYS Identification	Top Apex RT [min]
	FALSE	High	[R].AIVAIENPADVSVISSR.[N]		4.48949e-06	0.00148064	1	1	2	P08865	P08865 [64-80]		0	1740.95		No Quan Values	High	High	0.001332	1.586e-06
	FALSE	High	[R].AIVAIENPADVSVISSRNTGQR.[A]		0.013152	0.00200592	1	1	1	P08865	P08865 [64-85]		1	2297.22		No Quan Values	High	High	0.001538	0.006793
	FALSE	High	[R].AVLKFAAATGATPIAGR.[F]		0.0240458	0.0023017	1	1	1	P08865	P08865 [86-102]		1	1614.93		No Quan Values	High	High	0.001694	0.01282
	FALSE	High	[R].DPEEIEK.[E]		0.0227827	0.0023017	1	1	1	P08865	P08865 [206-212]		0	859.404	100		High	High	0.001694	0.0121	14.75
	FALSE	High	[R].DPEEIEKEEQAAAEK.[A]		1.60809e-06	0.00148064	1	1	3	P08865	P08865 [206-220]		1	1715.8	100		High	High	0.001332	5.415e-07	19.46
	FALSE	High	[K].FAAATGATPIAGR.[F]		0.000148953	0.00148064	1	1	5	P08865	P08865 [90-102]		0	1203.65	100		High	High	0.001332	6.19e-05	21.59
	FALSE	High	[K].FLAAGTHLGGTNLDFQMEQYIYK.[R]	1xOxidation [M17]	1.58855e-06	0.00148064	1	1	1	P08865	P08865 [18-40]		0	2633.27		No Quan Values	High	High	0.001332	5.341e-07
	FALSE	High	[R].FTPGTFTNQIQAAFREPR.[L]		0.00109222	0.00148064	1	1	6	P08865	P08865 [103-120]		1	2081.06	100		High	High	0.001332	0.0004979	36.27
	FALSE	High	[R].KSDGIYIINLK.[R]		0.000892769	0.00148064	1	1	1	P08865	P08865 [42-52]		1	1263.73	100		High	High	0.001332	0.0004048	28.63
	FALSE	High	[R].KSDGIYIINLKR.[T]		4.02743e-05	0.00148064	1	1	4	P08865	P08865 [42-53]		2	1419.83	100		High	High	0.001332	1.578e-05	24.35
	FALSE	High	[R].LLVVTDPR.[A]		0.00554297	0.00200592	1	1	5	P08865	P08865 [121-128]		0	912.551	100		High	High	0.001538	0.002741	24.68
	FALSE	High	[K].SDGIYIINLK.[R]		0.00107895	0.00148064	1	1	2	P08865	P08865 [43-52]		0	1135.64	100		High	High	0.001332	0.0004927	35.91
	Checked	Confidence	Annotated Sequence	Modifications	Qvality PEP	Qvality q-value	# Protein Groups	# Proteins	# PSMs	Master Protein Accessions	Positions in Master Proteins	Modifications in Master Proteins	# Missed Cleavages	Theo. MH+ [Da]	Abundances (Scaled): F2: Sample	Quan Info	Found in Sample: F2: Sample	Confidence (by Search Engine): CHIMERYS Identification	Percolator q-Value (by Search Engine): CHIMERYS Identification	Percolator PEP (by Search Engine): CHIMERYS Identification	Top Apex RT [min]
	FALSE	High	[R].AEAESWYQTK.[Y]		0.00138612	0.00148064	3	4	1	P04259; P02538; O95678	P04259 [350-359]; P02538 [350-359]; O95678 [336-345]		0	1212.55	100	Shared	High	High	0.001332	0.0006421	19.37
	FALSE	High	[R].AEAESWYQTKYEELQVTAGR.[H]		1.32875e-07	0.00148064	2	3	2	P02538; O95678	P02538 [350-369]; O95678 [336-355]		1	2359.12	100	Shared	High	High	0.001332	3.963e-08	30.84
	FALSE	High	[R].AEEREQIK.[T]		0.00828666	0.00200592	3	4	1	P04259; P02538; O95678	P04259 [161-168]; P02538 [161-168]; O95678 [147-154]		1	1002.52		No Quan Values	High	High	0.001538	0.004172
	FALSE	High	[K].DVDAAYMNK.[V]		0.00690292	0.00200592	4	6	1	P04259; P02538; O95678; P13647	P04259 [273-281]; P02538 [273-281]; O95678 [259-267]; P13647 [278-286]		0	1026.46	100	Shared	High	High	0.001538	0.003448	19.21
	FALSE	High	[K].DVDAAYMNK.[V]	1xOxidation [M7]	0.00102748	0.00148064	4	6	2	P04259; P02538; O95678; P13647	P04259 [273-281]; P02538 [273-281]; O95678 [259-267]; P13647 [278-286]		0	1042.45	100	Shared	High	High	0.001332	0.0004686	15.56
	FALSE	High	[K].FASFIDKVR.[F]		0.000253505	0.00148064	7	17	7	Q7Z794; P35908; P04259; P02538; O95678; P05787; P13647	Q7Z794 [175-183]; P35908 [189-197]; P04259 [174-182]; P02538 [174-182]; O95678 [160-168]; P05787 [102-110]; P13647 [179-187]		1	1082.6	100	Shared	High	High	0.001332	0.0001083	24.13
	FALSE	High	[R].GELALKDAR.[AN]		0.00131999	0.00148064	2	3	2	O95678; P13647	O95678 [402-410]; P13647 [421-429]		1	972.547		No Quan Values	High	High	0.001332	0.0006097
	FALSE	High	[R].NLDLDSIIAEVK.[A]		0.000288223	0.00148064	5	7	1	P35908; P04259; P02538; O95678; P13647	P35908 [342-353]; P04259 [327-338]; P02538 [327-338]; O95678 [313-324]; P13647 [332-343]		0	1329.73	100	Shared	High	High	0.001332	0.0001239	46.63
	FALSE	High	[K].QCSSLQTAIADAEQR.[G]	1xCarbamidomethyl [C2]	0.00318126	0.00162574	1	1	1	O95678	O95678 [387-401]		0	1677.79		No Quan Values	High	High	0.001379	0.001533
	FALSE	High	[R].SRAEAESWYQTK.[Y]		5.43357e-05	0.00148064	3	4	1	P04259; P02538; O95678	P04259 [348-359]; P02538 [348-359]; O95678 [334-345]		1	1455.69	100	Shared	High	High	0.001332	2.16e-05	16.13
	FALSE	High	[K].TLNNKFASFIDKVR.[F]		0.0786926	0.00806219	6	12	1	P35908; P04259; P02538; O95678; P05787; P13647	P35908 [184-197]; P04259 [169-182]; P02538 [169-182]; O95678 [155-168]; P05787 [97-110]; P13647 [174-187]		2	1652.91	100	Shared	High	High	0.005828	0.04548	29.93
	FALSE	High	[KR].YEDEINKR.[T]		0.00138612	0.00148064	8	11	1	Q7Z794; P35908; P04264; P04259; P02538; O95678; P05787; P13647	Q7Z794 [254-261]; P35908 [268-275]; P04264 [270-277]; P04259 [253-260]; P02538 [253-260]; O95678 [239-246]; P05787 [179-186]; P13647 [258-265]		1	1066.52	100	Shared	High	High	0.001332	0.0006417	13.2
	FALSE	High	[K].YEELQVTAGR.[H]		0.000300822	0.00148064	2	3	1	P02538; O95678	P02538 [360-369]; O95678 [346-355]		0	1165.58	100	Shared	High	High	0.001332	0.0001296	21.05
FALSE	High	Master Protein	P14625	Endoplasmin OS=Homo sapiens OX=9606 GN=HSP90B1 PE=1 SV=1	0	45.319	18	14	22	12	803	92.4	4.84	12.28	14	cell organization and biogenesis;protein metabolism;other metabolic processes;stress response;transport;other biological processes	non-structural extracellular;plasma membrane;other membranes;cytosol;ER/Golgi;other cell component	signal transduction activity or receptor binding;nucleic acid binding activity;other molecular function	Pf00183, Pf02518	7184	ENSG00000166598	HSP90B1	hsa:7184; P14625; Q96A97	Photodynamic therapy-induced unfolded protein response; Focal adhesion: PI3K-Akt-mTOR-signaling pathway; Prion disease pathway; PI3K-Akt signaling pathway; Sudden infant death syndrome (SIDS) susceptibility pathways	Regulation of Insulin-like Growth Factor (IGF) transport and uptake by Insulin-like Growth Factor Binding Proteins (IGFBPs); Post-translational protein phosphorylation; Interleukin-4 and Interleukin-13 signaling; Trafficking and processing of endosomal TLR; Scavenging by Class A Receptors; ATF6 (ATF6-alpha) activates chaperone genes	11	0	100	2.41942e+06	High	1
	Checked	Confidence	Annotated Sequence	Modifications	Qvality PEP	Qvality q-value	# Protein Groups	# Proteins	# PSMs	Master Protein Accessions	Positions in Master Proteins	Modifications in Master Proteins	# Missed Cleavages	Theo. MH+ [Da]	Abundances (Scaled): F2: Sample	Quan Info	Found in Sample: F2: Sample	Confidence (by Search Engine): CHIMERYS Identification	Percolator q-Value (by Search Engine): CHIMERYS Identification	Percolator PEP (by Search Engine): CHIMERYS Identification	Top Apex RT [min]
	FALSE	High	[K].EESDDEAAVEEEEEEKKPK.[T]		9.99734e-06	0.00148064	1	1	1	P14625	P14625 [304-322]		1	2219.97	100		High	High	0.001332	3.656e-06	15.27
	FALSE	High	[R].ELISNASDALDK.[I]		0.000747793	0.00148064	2	2	1	P14625; P08238	P14625 [103-114]; P08238 [42-53]		0	1275.64		No Quan Values	High	High	0.001332	0.0003349
	FALSE	High	[R].ELISNASDALDKIR.[LY]		0.000898241	0.00148064	2	2	1	P14625; P08238	P14625 [103-116]; P08238 [42-55]		1	1544.83		No Quan Values	High	High	0.001332	0.0004064
	FALSE	High	[K].EVEEDEYKAFYK.[S]		0.000434081	0.00148064	1	1	1	P14625	P14625 [349-360]		1	1549.71	100		High	High	0.001332	0.0001894	23.16
	FALSE	High	[K].FAFQAEVNR.[M]		0.000914858	0.00148064	1	1	1	P14625	P14625 [76-84]		0	1081.54		No Quan Values	High	High	0.001332	0.0004139
	FALSE	High	[R].GLFDEYGSK.[K]		0.0275894	0.00322274	1	2	1	P14625	P14625 [396-404]		0	1015.47		No Quan Values	High	High	0.002308	0.01486
	FALSE	High	[K].GVVDSDDLPLNVSR.[E]		0.000235577	0.00148064	1	1	1	P14625	P14625 [435-448]		0	1485.75	100		High	High	0.001332	0.0001003	33.62
	FALSE	High	[K].LIINSLYK.[N]		0.00864736	0.00200592	1	1	1	P14625	P14625 [88-95]		0	963.587	100		High	High	0.001538	0.004371	29.21
	FALSE	High	[K].IYFMAGSSR.[K]		0.0031619	0.00162574	1	1	1	P14625	P14625 [538-546]		0	1031.5	100		High	High	0.001379	0.001523	24.83
	FALSE	High	[K].IYFMAGSSR.[K]	1xOxidation [M4]	0.00518337	0.00200592	1	1	2	P14625	P14625 [538-546]		0	1047.49	100		High	High	0.001538	0.002554	19.58
	FALSE	High	[K].SGTSEFLNK.[M]		0.00574948	0.00200592	1	1	2	P14625	P14625 [169-177]		0	982.484		No Quan Values	High	High	0.001538	0.002837
	FALSE	High	[R].SGYLLPDTK.[A]		0.0170631	0.00212832	1	1	3	P14625	P14625 [725-733]		0	993.525		No Quan Values	High	High	0.001597	0.008922
	FALSE	High	[K].SILFVPTSAPR.[G]		0.000785256	0.00148064	1	1	3	P14625	P14625 [385-395]		0	1187.68	100		High	High	0.001332	0.0003522	33.84
	FALSE	High	[K].TETVEEPMEEEEAAKEEK.[E]	1xOxidation [M8]	0.00622363	0.00200592	1	1	1	P14625	P14625 [286-303]		1	2123.92	100		High	High	0.001538	0.003087	16.24
	FALSE	High	[K].TFEINPR.[H]		0.0323921	0.00355031	1	2	2	P14625	P14625 [684-690]		0	876.457	100		High	High	0.002504	0.01763	20.59
FALSE	High	Master Protein	P62081	40S ribosomal protein S7 OS=Homo sapiens OX=9606 GN=RPS7 PE=1 SV=1	0	45.126	59	17	25	17	194	22.1	10.1	8.08	17	protein metabolism;RNA metabolism OR transcription;other metabolic processes;developmental processes;other biological processes	cytosol;cytoskeleton;translational apparatus;nucleus;other cell component	enzyme regulator activity;nucleic acid binding activity;other molecular function	Pf01251	6201	ENSG00000171863	RPS7	hsa:6201; P23821; P24818; P62081; Q57Z92; Q6IPH1	Cytoplasmic ribosomal proteins	GTP hydrolysis and joining of the 60S ribosomal subunit; Regulation of expression of SLITs and ROBOs; L13a-mediated translational silencing of Ceruloplasmin expression; Translation initiation complex formation; Formation of a pool of free 40S subunits; Formation of the ternary complex, and subsequently, the 43S complex; Ribosomal scanning and start codon recognition; Major pathway of rRNA process…	20	0	100	8.28679e+06	High	1
	Checked	Confidence	Annotated Sequence	Modifications	Qvality PEP	Qvality q-value	# Protein Groups	# Proteins	# PSMs	Master Protein Accessions	Positions in Master Proteins	Modifications in Master Proteins	# Missed Cleavages	Theo. MH+ [Da]	Abundances (Scaled): F2: Sample	Quan Info	Found in Sample: F2: Sample	Confidence (by Search Engine): CHIMERYS Identification	Percolator q-Value (by Search Engine): CHIMERYS Identification	Percolator PEP (by Search Engine): CHIMERYS Identification	Top Apex RT [min]
	FALSE	High	[K].AIIIFVPVPQLK.[S]		0.00202448	0.00148064	1	1	1	P62081	P62081 [59-70]		0	1337.86	100		High	High	0.001332	0.0009491	48.91
	FALSE	High	[K].AIIIFVPVPQLKSFQK.[I]		0.000898241	0.00148064	1	1	2	P62081	P62081 [59-74]		1	1828.11	100		High	High	0.001332	0.0004074	44.3
	FALSE	High	[K].AQQNNVEHKVETFSGVYKK.[L]		2.67423e-05	0.00148064	1	1	5	P62081	P62081 [161-179]		2	2206.13	100		High	High	0.001332	1.025e-05	19.69
	FALSE	High	[K].DVNFEFPEFQL.[-]		0.00994608	0.00200592	1	1	1	P62081	P62081 [184-194]		0	1384.64	100		High	High	0.001538	0.005048	56.34
	FALSE	High	[K].EIEVGGGRK.[A]		0.00870015	0.00200592	1	1	2	P62081	P62081 [50-58]		1	944.516	100		High	High	0.001538	0.004389	12.2
	FALSE	High	[R].ELNITAAKEIEVGGGRK.[A]		0.000242887	0.00148064	1	1	1	P62081	P62081 [42-58]		2	1784.99	100		High	High	0.001332	0.0001035	22.56
	FALSE	High	[K].FSGKHVVFIAQR.[R]		0.0432138	0.00437293	1	1	1	P62081	P62081 [87-98]		1	1388.78		No Quan Values	High	High	0.003038	0.02393
	FALSE	High	[K].HVVFIAQR.[R]		0.0126052	0.00200592	1	1	1	P62081	P62081 [91-98]		0	969.563		No Quan Values	High	High	0.001538	0.0065
	FALSE	High	[K].HVVFIAQRR.[I]		0.0128367	0.00200592	1	1	1	P62081	P62081 [91-99]		1	1125.66	100		High	High	0.001538	0.006604	15.36
	FALSE	High	[R].KAIIIFVPVPQLK.[S]		0.00117531	0.00148064	1	1	2	P62081	P62081 [58-70]		1	1465.95	100		High	High	0.001332	0.0005394	40.61
	FALSE	High	[R].LIKVHLDK.[A]		0.0362408	0.00355031	1	1	1	P62081	P62081 [153-160]		1	965.614	100		High	High	0.002504	0.0198	16.25
	FALSE	High	[R].LVRELEK.[K]		0.0030296	0.00162574	1	1	1	P62081	P62081 [79-85]		1	886.536		No Quan Values	High	High	0.001379	0.00145
	FALSE	High	[R].LVRELEKK.[F]		0.0883625	0.0087709	1	1	1	P62081	P62081 [79-86]		2	1014.63		No Quan Values	High	High	0.006259	0.05155
	FALSE	High	[R].TLTAVHDAILEDLVFPSEIVGK.[R]		0.000415902	0.00148064	1	1	2	P62081	P62081 [121-142]		0	2367.28	100		High	High	0.001332	0.0001811	49.75
	FALSE	High	[R].TLTAVHDAILEDLVFPSEIVGKR.[I]		0.0213261	0.0023017	1	1	1	P62081	P62081 [121-143]		1	2523.38	100		High	High	0.001694	0.01127	45.65
	FALSE	High	[K].VETFSGVYKK.[L]		0.0175862	0.00212832	1	1	1	P62081	P62081 [170-179]		1	1157.62	100		High	High	0.001597	0.009225	16.49
	FALSE	High	[K].VHLDKAQQNNVEHK.[V]		0.0104418	0.00200592	1	1	1	P62081	P62081 [156-169]		1	1659.86	100		High	High	0.001538	0.005327	12.61
FALSE	High	Master Protein	O75533	Splicing factor 3B subunit 1 OS=Homo sapiens OX=9606 GN=SF3B1 PE=1 SV=3	0	44.558	15	15	18	15	1304	145.7	7.09	6.36	15	cell organization and biogenesis;RNA metabolism OR transcription;other metabolic processes;other biological processes	nucleus	nucleic acid binding activity;other molecular function	Pf08920	23451	ENSG00000115524	SF3B1	E9PCH3; hsa:23451; O75533	mRNA processing; 10q11.21q11.23 copy number variation syndrome	mRNA Splicing - Major Pathway; B-WICH complex positively regulates rRNA expression; mRNA Splicing - Minor Pathway	5	0	100	1.86887e+06	High	1
	Checked	Confidence	Annotated Sequence	Modifications	Qvality PEP	Qvality q-value	# Protein Groups	# Proteins	# PSMs	Master Protein Accessions	Positions in Master Proteins	Modifications in Master Proteins	# Missed Cleavages	Theo. MH+ [Da]	Abundances (Scaled): F2: Sample	Quan Info	Found in Sample: F2: Sample	Confidence (by Search Engine): CHIMERYS Identification	Percolator q-Value (by Search Engine): CHIMERYS Identification	Percolator PEP (by Search Engine): CHIMERYS Identification	Top Apex RT [min]
	FALSE	High	[K].AIVNVIGMHK.[M]	1xOxidation [M8]	0.00784481	0.00200592	1	1	1	O75533	O75533 [999-1008]		0	1097.61		No Quan Values	High	High	0.001538	0.003949
	FALSE	High	[R].ATVNTFGYIAK.[A]		0.0226463	0.0023017	1	1	1	O75533	O75533 [1076-1086]		0	1184.63	100		High	High	0.001694	0.01206	26.14
	FALSE	High	[R].GGDSIGETPTPGASK.[R]		0.00475915	0.00200592	1	1	1	O75533	O75533 [319-333]		0	1373.65		No Quan Values	High	High	0.001538	0.002333
	FALSE	High	[R].KLTATPTPLGGMTGFHMQTEDR.[T]	2xOxidation [M12; M17]	0.0217141	0.0023017	1	1	1	O75533	O75533 [430-451]		1	2421.15	100		High	High	0.001694	0.01151	20.98
	FALSE	High	[K].IADREDEYKK.[H]		0.00131999	0.00148064	1	1	1	O75533	O75533 [112-121]		2	1266.63	100		High	High	0.001332	0.0006076	11.33
	FALSE	High	[K].LLVDVDESTLSPEEQKER.[K]		0.00100882	0.00148064	1	1	1	O75533	O75533 [478-495]		1	2087.05		No Quan Values	High	High	0.001332	0.000458
	FALSE	High	[R].IVDDLKDEAEQYRK.[M]		9.47603e-05	0.00148064	1	1	2	O75533	O75533 [853-866]		2	1721.87		No Quan Values	High	High	0.001332	3.848e-05
	FALSE	High	[R].IYNDDKNTYIR.[Y]		0.00711642	0.00200592	1	1	1	O75533	O75533 [1287-1297]		1	1414.7		No Quan Values	High	High	0.001538	0.00356
	FALSE	High	[K].MTPPIKDLLPR.[L]	1xOxidation [M1]	0.0312601	0.00340214	1	1	1	O75533	O75533 [1009-1019]		1	1296.73	100		High	High	0.002416	0.01692	27.71
	FALSE	High	[R].QLVDTTVELANK.[V]		8.80592e-05	0.00148064	1	1	1	O75533	O75533 [832-843]		0	1330.72	100		High	High	0.001332	3.583e-05	27.53
	FALSE	High	[R].RATVNTFGYIAK.[A]		0.0547968	0.00534262	1	1	1	O75533	O75533 [1075-1086]		1	1340.73	100		High	High	0.00394	0.03073	20.79
	FALSE	High	[K].SVNDQPSGNLPFLKPDDIQYFDK.[L]		0.000547559	0.00148064	1	1	2	O75533	O75533 [455-477]		0	2637.28		No Quan Values	High	High	0.001332	0.0002423
	FALSE	High	[K].TEILPPFFK.[H]		0.00124175	0.00148064	1	1	2	O75533	O75533 [808-816]		0	1091.61	100		High	High	0.001332	0.0005722	40.76
	FALSE	High	[K].VLPPPAGYVPIR.[T]		0.000164256	0.00148064	1	1	1	O75533	O75533 [414-425]		0	1278.76	100		High	High	0.001332	6.879e-05	33.01
	FALSE	High	[R].VPELNVQNGVLK.[S]		0.000712117	0.00148064	1	1	1	O75533	O75533 [1138-1149]		0	1309.75		No Quan Values	High	High	0.001332	0.0003191
FALSE	High	Master Protein	Q8N1G4	Leucine-rich repeat-containing protein 47 OS=Homo sapiens OX=9606 GN=LRRC47 PE=1 SV=1	0	44.281	27	14	24	14	583	63.4	8.28	11.84	14	protein metabolism;RNA metabolism OR transcription;other metabolic processes		other molecular function	Pf00560, Pf03483, Pf12799	57470	ENSG00000130764	LRRC47	hsa:57470; Q8N1G4; Q9ULN5			0	0	100	5.30819e+06	High	1
	Checked	Confidence	Annotated Sequence	Modifications	Qvality PEP	Qvality q-value	# Protein Groups	# Proteins	# PSMs	Master Protein Accessions	Positions in Master Proteins	Modifications in Master Proteins	# Missed Cleavages	Theo. MH+ [Da]	Abundances (Scaled): F2: Sample	Quan Info	Found in Sample: F2: Sample	Confidence (by Search Engine): CHIMERYS Identification	Percolator q-Value (by Search Engine): CHIMERYS Identification	Percolator PEP (by Search Engine): CHIMERYS Identification	Top Apex RT [min]
	FALSE	High	[R].APGPGLAQGLPQLHSLVLRR.[N]		0.00118976	0.00148064	1	1	1	Q8N1G4	Q8N1G4 [65-84]		1	2080.21	100		High	High	0.001332	0.0005445	33.81
	FALSE	High	[R].DVRPYIVGAVVR.[G]		0.00774985	0.00200592	1	1	2	Q8N1G4	Q8N1G4 [331-342]		0	1343.78	100		High	High	0.001538	0.00389	30.03
	FALSE	High	[R].EGGDGEEQDVGDAGR.[L]		0.000284721	0.00148064	1	1	2	Q8N1G4	Q8N1G4 [292-306]		0	1490.6	100		High	High	0.001332	0.0001217	14.7
	FALSE	High	[R].ELLLTGPGLEER.[V]		0.000248899	0.00148064	1	1	1	Q8N1G4	Q8N1G4 [23-34]		0	1326.73	100		High	High	0.001332	0.0001058	34.59
	FALSE	High	[R].ELSPDIAHLASLK.[T]		0.000458627	0.00148064	1	1	2	Q8N1G4	Q8N1G4 [193-205]		0	1393.77		No Quan Values	High	High	0.001332	0.0002008
	FALSE	High	[R].FLTSQTK.[L]		0.0532438	0.00534262	1	1	1	Q8N1G4	Q8N1G4 [355-361]		0	824.451	100		High	High	0.00394	0.02986	14.78
	FALSE	High	[R].LRELPADLAR.[C]		0.0148469	0.00212832	1	1	1	Q8N1G4	Q8N1G4 [141-150]		1	1153.67		No Quan Values	High	High	0.001597	0.007715
	FALSE	High	[R].NALGPGLSPELGPLPALR.[V]		4.02183e-06	0.00148064	1	1	2	Q8N1G4	Q8N1G4 [85-102]		0	1772.01	100		High	High	0.001332	1.415e-06	43.93
	FALSE	High	[R].QLQLEAEEQR.[K]		0.00578464	0.00200592	1	1	2	Q8N1G4	Q8N1G4 [415-424]		0	1243.63		No Quan Values	High	High	0.001538	0.002868
	FALSE	High	[R].QSVSGLHR.[Y]		0.00958969	0.00200592	1	1	1	Q8N1G4	Q8N1G4 [430-437]		0	883.474	100		High	High	0.001538	0.004862	11.74
	FALSE	High	[R].REGGDGEEQDVGDAGR.[L]		0.000157377	0.00148064	1	1	1	Q8N1G4	Q8N1G4 [291-306]		1	1646.7	100		High	High	0.001332	6.57e-05	13.42
	FALSE	High	[R].SILEYLR.[V]		0.00578464	0.00200592	1	1	2	Q8N1G4	Q8N1G4 [253-259]		0	893.509	100		High	High	0.001538	0.002865	33.64
	FALSE	High	[R].TAATLATHELR.[A]		0.00150071	0.00148064	1	1	1	Q8N1G4	Q8N1G4 [371-381]		0	1183.64		No Quan Values	High	High	0.001332	0.0006941
	FALSE	High	[R].VLHVSENPVPLTVR.[V]		0.0033405	0.00162574	1	1	5	Q8N1G4	Q8N1G4 [311-324]		0	1559.89	100		High	High	0.001379	0.00161	26.97
FALSE	High	Master Protein	P11940	Polyadenylate-binding protein 1 OS=Homo sapiens OX=9606 GN=PABPC1 PE=1 SV=2	0	43.932	21	12	18	10	636	70.6	9.5	11.63	12	RNA metabolism OR transcription;other metabolic processes;other biological processes	cytosol;nucleus;other cell component	nucleic acid binding activity	Pf00076, Pf00658	26986	ENSG00000070756	PABPC1	hsa:26986; P11940; Q15097; Q93004	Translation factors; Endoderm differentiation; VEGFA-VEGFR2 signaling; Acute viral myocarditis	L13a-mediated translational silencing of Ceruloplasmin expression; Translation initiation complex formation; AUF1 (hnRNP D0) binds and destabilizes mRNA; Regulation of expression of SLITs and ROBOs; Nonsense Mediated Decay (NMD) enhanced by the Exon Junction Complex (EJC); Nonsense Mediated Decay (NMD) independent of the Exon Junction Complex (EJC); Deadenylation of mRNA	11	2	100	5.97437e+06	High	1
	Checked	Confidence	Annotated Sequence	Modifications	Qvality PEP	Qvality q-value	# Protein Groups	# Proteins	# PSMs	Master Protein Accessions	Positions in Master Proteins	Modifications in Master Proteins	# Missed Cleavages	Theo. MH+ [Da]	Abundances (Scaled): F2: Sample	Quan Info	Found in Sample: F2: Sample	Confidence (by Search Engine): CHIMERYS Identification	Percolator q-Value (by Search Engine): CHIMERYS Identification	Percolator PEP (by Search Engine): CHIMERYS Identification	Top Apex RT [min]
	FALSE	High	[KR].AKEFTNVYIK.[N]		0.0058914	0.00200592	2	2	1	Q13310; P11940	Q13310 [187-196]; P11940 [187-196]		1	1212.66	100	Shared	High	High	0.001538	0.00292	19.03
	FALSE	High	[R].ALDTMNFDVIK.[G]		0.00988578	0.00200592	2	2	1	Q13310; P11940	Q13310 [68-78]; P11940 [68-78]		0	1266.64	100	Shared	High	High	0.001538	0.005013	36.78
	FALSE	High	[K].EFSPFGTITSAK.[V]		0.000361361	0.00148064	1	1	1	P11940	P11940 [313-324]		0	1284.65	100		High	High	0.001332	0.0001563	34.04
	FALSE	High	[K].FSPAGPILSIR.[IV]		8.91422e-05	0.00148064	1	4	1	P11940	P11940 [31-41]		0	1157.67	100		High	High	0.001332	3.628e-05	34.65
	FALSE	High	[K].GFGFVSFER.[H]		0.0010529	0.00148064	1	2	3	P11940	P11940 [232-240]		0	1045.51	100		High	High	0.001332	0.0004796	35.27
	FALSE	High	[R].LFPLIQAMHPTLAGK.[I]	1xOxidation [M8]	2.3378e-05	0.00148064	1	2	2	P11940	P11940 [566-580]		0	1652.92	100		High	High	0.001332	8.882e-06	31.96
	FALSE	High	[R].IVATKPLYVALAQR.[K]		9.30387e-05	0.00148064	1	2	2	P11940	P11940 [357-370]		0	1542.94	100		High	High	0.001332	3.785e-05	28.18
	FALSE	High	[K].NFGEDMDDER.[L]		0.011935	0.00200592	1	2	2	P11940	P11940 [197-206]		0	1227.46		No Quan Values	High	High	0.001538	0.00613
	FALSE	High	[K].NFGEDMDDER.[L]	1xOxidation [M6]	0.000220259	0.00148064	1	2	1	P11940	P11940 [197-206]		0	1243.45	100		High	High	0.001332	9.351e-05	15.35
	FALSE	High	[K].NLDDGIDDER.[L]		0.00146448	0.00148064	1	2	1	P11940	P11940 [300-309]		0	1161.5	100		High	High	0.001332	0.0006777	19.93
	FALSE	High	[K].SGVGNIFIK.[N]		0.00947373	0.00200592	1	3	1	P11940	P11940 [96-104]		0	934.536	100		High	High	0.001538	0.004791	27.11
	FALSE	High	[R].SKVDEAVAVLQAHQAK.[E]		0.000611229	0.00148064	1	2	1	P11940	P11940 [605-620]		1	1693.92		No Quan Values	High	High	0.001332	0.0002713
	FALSE	High	[R].YQGVNLYVK.[N]		0.00359439	0.00162574	1	2	1	P11940	P11940 [291-299]		0	1083.58	100		High	High	0.001379	0.001732	24.48
FALSE	High	Master Protein	Q12905	Interleukin enhancer-binding factor 2 OS=Homo sapiens OX=9606 GN=ILF2 PE=1 SV=2	0	43.153	33	11	21	11	390	43	5.26	7.63	11	other biological processes	nucleus;other cell component	nucleic acid binding activity	Pf07528	3608	ENSG00000143621	ILF2	A6NDB0; B2R8G7; hsa:3608; Q12905; Q5SR10; Q5SR11; Q7L7R3; Q9BWD4; Q9P1N0	B cell receptor signaling pathway	Neutrophil degranulation	2	0	100	4.02851e+06	High	1
	Checked	Confidence	Annotated Sequence	Modifications	Qvality PEP	Qvality q-value	# Protein Groups	# Proteins	# PSMs	Master Protein Accessions	Positions in Master Proteins	Modifications in Master Proteins	# Missed Cleavages	Theo. MH+ [Da]	Abundances (Scaled): F2: Sample	Quan Info	Found in Sample: F2: Sample	Confidence (by Search Engine): CHIMERYS Identification	Percolator q-Value (by Search Engine): CHIMERYS Identification	Percolator PEP (by Search Engine): CHIMERYS Identification	Top Apex RT [min]
	FALSE	High	[K].EGEEEEENTEEPPQGEEEESMETQE.[-]	1xOxidation [M21]	6.5979e-06	0.00148064	1	1	1	Q12905	Q12905 [366-390]		0	2940.09	100		High	High	0.001332	2.364e-06	23.37
	FALSE	High	[K].ILITTVPPNLR.[K]		0.000984459	0.00148064	1	1	6	Q12905	Q12905 [175-185]		0	1236.77	100		High	High	0.001332	0.0004468	33.7
	FALSE	High	[K].ILPTLEAVAALGNK.[V]		0.00150991	0.00148064	1	1	1	Q12905	Q12905 [128-141]		0	1409.84	100		High	High	0.001332	0.0007006	41.23
	FALSE	High	[R].ILSHGGFR.[K]		0.00221876	0.00148064	1	1	1	Q12905	Q12905 [320-327]		0	886.489		No Quan Values	High	High	0.001332	0.001049
	FALSE	High	[R].ILSHGGFRK.[I]		0.0402847	0.00416828	1	1	1	Q12905	Q12905 [320-328]		1	1014.58	100		High	High	0.002905	0.02215	13.19
	FALSE	High	[R].NQDLAPNSAEQASILSLVTK.[I]		4.48949e-06	0.00148064	1	1	2	Q12905	Q12905 [61-80]		0	2099.1		No Quan Values	High	High	0.001332	1.586e-06
	FALSE	High	[R].QPLALNVAYRR.[C]		0.00970705	0.00200592	1	1	1	Q12905	Q12905 [260-270]		1	1300.75		No Quan Values	High	High	0.001538	0.004933
	FALSE	High	[R].VKPAPDETSFSEALLK.[R]		0.000574994	0.00148064	1	1	2	Q12905	Q12905 [44-59]		0	1731.92		No Quan Values	High	High	0.001332	0.0002555
	FALSE	High	[R].VKPAPDETSFSEALLKR.[N]		4.80167e-06	0.00148064	1	1	3	Q12905	Q12905 [44-60]		1	1888.02	100		High	High	0.001332	1.699e-06	25.65
	FALSE	High	[K].VLQSALAAIR.[H]		0.0058914	0.00200592	1	1	2	Q12905	Q12905 [197-206]		0	1041.64	100		High	High	0.001538	0.00291	27.41
	FALSE	High	[R].WFEENASQSTVK.[V]		0.000554293	0.00148064	1	1	1	Q12905	Q12905 [210-221]		0	1425.66	100		High	High	0.001332	0.0002454	22.52
FALSE	High	Master Protein	O15372	Eukaryotic translation initiation factor 3 subunit H OS=Homo sapiens OX=9606 GN=EIF3H PE=1 SV=1	0	42.991	26	10	30	10	352	39.9	6.54	15.11	10	cell organization and biogenesis;protein metabolism;other metabolic processes;other biological processes	cytosol;translational apparatus;other cell component	nucleic acid binding activity;other molecular function	Pf01398, Pf19445	8667	ENSG00000147677	EIF3H	hsa:8667; O15372	Translation factors; VEGFA-VEGFR2 signaling; Measles virus infection; nsp1 from SARS-CoV-2 inhibits translation initiation in the host cell	L13a-mediated translational silencing of Ceruloplasmin expression; Translation initiation complex formation; Formation of a pool of free 40S subunits; Formation of the ternary complex, and subsequently, the 43S complex; Ribosomal scanning and start codon recognition; GTP hydrolysis and joining of the 60S ribosomal subunit	10	0	100	1.27681e+07	High	1
	Checked	Confidence	Annotated Sequence	Modifications	Qvality PEP	Qvality q-value	# Protein Groups	# Proteins	# PSMs	Master Protein Accessions	Positions in Master Proteins	Modifications in Master Proteins	# Missed Cleavages	Theo. MH+ [Da]	Abundances (Scaled): F2: Sample	Quan Info	Found in Sample: F2: Sample	Confidence (by Search Engine): CHIMERYS Identification	Percolator q-Value (by Search Engine): CHIMERYS Identification	Percolator PEP (by Search Engine): CHIMERYS Identification	Top Apex RT [min]
	FALSE	High	[K].DFSPEALKK.[A]		0.00142041	0.00148064	1	1	2	O15372	O15372 [181-189]		1	1034.55	100		High	High	0.001332	0.0006575	18.99
	FALSE	High	[K].EFTAQNLGK.[L]		0.037544	0.00416828	1	1	2	O15372	O15372 [332-340]		0	1007.52	100		High	High	0.002905	0.02058	18.83
	FALSE	High	[K].EKDFSPEALKK.[A]		0.00760955	0.00200592	1	1	1	O15372	O15372 [179-189]		2	1291.69	100		High	High	0.001538	0.003814	15.32
	FALSE	High	[R].GEPPLPEEDLSK.[L]		0.00081458	0.00148064	1	1	3	O15372	O15372 [292-303]		0	1310.65	100		High	High	0.001332	0.0003658	25.26
	FALSE	High	[K].HELLSLASSNHLGK.[N]		1.94618e-05	0.00148064	1	1	1	O15372	O15372 [228-241]		0	1505.81	100		High	High	0.001332	7.331e-06	22.18
	FALSE	High	[K].LFKPPQPPAR.[M]		0.00521508	0.00200592	1	1	4	O15372	O15372 [304-313]		0	1150.67		No Quan Values	High	High	0.001538	0.00257
	FALSE	High	[K].LFMAQALQEYNN.[-]		0.00645541	0.00200592	1	1	1	O15372	O15372 [341-352]		0	1441.68	100		High	High	0.001538	0.003201	42.36
	FALSE	High	[K].LFMAQALQEYNN.[-]	1xOxidation [M3]	0.000323715	0.00148064	1	1	1	O15372	O15372 [341-352]		0	1457.67	100		High	High	0.001332	0.0001399	35.23
	FALSE	High	[K].NLQLLMDR.[V]		0.0120077	0.00200592	1	1	1	O15372	O15372 [242-249]		0	1002.54	100		High	High	0.001538	0.006178	30.06
	FALSE	High	[K].NLQLLMDR.[V]	1xOxidation [M6]	0.00607373	0.00200592	1	1	2	O15372	O15372 [242-249]		0	1018.53	100		High	High	0.001538	0.003016	25.17
	FALSE	High	[K].SAVADKHELLSLASSNHLGK.[N]		3.34812e-06	0.00148064	1	1	8	O15372	O15372 [222-241]		1	2077.1	100		High	High	0.001332	1.166e-06	25
	FALSE	High	[R].VDEMSQDIVK.[Y]		0.000272797	0.00148064	1	1	1	O15372	O15372 [250-259]		0	1163.56	100		High	High	0.001332	0.0001163	21.86
	FALSE	High	[R].VDEMSQDIVK.[Y]	1xOxidation [M4]	0.000571491	0.00148064	1	1	3	O15372	O15372 [250-259]		0	1179.56	100		High	High	0.001332	0.0002534	16.98
FALSE	High	Master Protein	Q00610	Clathrin heavy chain 1 OS=Homo sapiens OX=9606 GN=CLTC PE=1 SV=5	0	42.852	7	11	22	11	1675	191.5	5.69	10.21	11	cell cycle OR cell proliferation;cell organization and biogenesis;other metabolic processes;transport;other biological processes	plasma membrane;other membranes;cytosol;cytoskeleton;ER/Golgi;other cytoplasmic organelle;other cell component	signal transduction activity or receptor binding;nucleic acid binding activity;other molecular function	Pf00637, Pf01394, Pf09268, Pf13838	1213	ENSG00000141367	CLTC	D3DU00; hsa:1213; Q00610; Q6N0A0; Q86TF2	Synaptic vesicle pathway; VEGFA-VEGFR2 signaling; Ebola virus infection in host; Fragile X syndrome; 7q11.23 copy number variation syndrome; Complement and coagulation cascades	MHC class II antigen presentation; Lysosome Vesicle Biogenesis; ALK mutants bind TKIs; Nuclear events stimulated by ALK signaling in cancer; Recycling pathway of L1; RHOV GTPase cycle; RHOU GTPase cycle; Cargo recognition for clathrin-mediated endocytosis; WNT5A-dependent internalization of FZD4; EPH-ephrin mediated repulsion of cells; LDL clearance; Retrograde neurotrophin signalling; WNT5A-depe…	25	0	100	3.41184e+06	High	1
	Checked	Confidence	Annotated Sequence	Modifications	Qvality PEP	Qvality q-value	# Protein Groups	# Proteins	# PSMs	Master Protein Accessions	Positions in Master Proteins	Modifications in Master Proteins	# Missed Cleavages	Theo. MH+ [Da]	Abundances (Scaled): F2: Sample	Quan Info	Found in Sample: F2: Sample	Confidence (by Search Engine): CHIMERYS Identification	Percolator q-Value (by Search Engine): CHIMERYS Identification	Percolator PEP (by Search Engine): CHIMERYS Identification	Top Apex RT [min]
	FALSE	High	[R].ALEHFTDLYDIKR.[A]		0.00481757	0.00200592	1	1	1	Q00610	Q00610 [626-638]		1	1620.84	100		High	High	0.001538	0.002357	27.6
	FALSE	High	[R].KFNALFAQGNYSEAAK.[V]		0.000386491	0.00148064	1	1	1	Q00610	Q00610 [367-382]		1	1758.88		No Quan Values	High	High	0.001332	0.0001681
	FALSE	High	[K].LLLPWLEAR.[I]		0.000352634	0.00148064	1	1	3	Q00610	Q00610 [857-865]		0	1110.67	100		High	High	0.001332	0.0001529	45.59
	FALSE	High	[K].LLYNNVSNFGR.[L]		0.000250425	0.00148064	1	1	2	Q00610	Q00610 [1216-1226]		0	1296.67	100		High	High	0.001332	0.0001066	28.08
	FALSE	High	[K].IYIDSNNNPER.[F]		0.00050574	0.00148064	1	1	2	Q00610	Q00610 [882-892]		0	1334.63	100		High	High	0.001332	0.0002231	18.43
	FALSE	High	[R].NLQNLLILTAIK.[A]		0.00173772	0.00148064	1	2	3	Q00610	Q00610 [1023-1034]		0	1353.85	100		High	High	0.001332	0.0008093	46.03
	FALSE	High	[R].NNLAGAEELFAR.[K]		0.000107738	0.00148064	1	1	3	Q00610	Q00610 [355-366]		0	1304.66		No Quan Values	High	High	0.001332	4.419e-05
	FALSE	High	[K].QLPLVKPYLR.[S]		0.000393643	0.00148064	1	1	1	Q00610	Q00610 [1444-1453]		0	1226.76	100		High	High	0.001332	0.0001712	26.76
	FALSE	High	[K].TLQIFNIEMK.[S]		0.00398738	0.00162574	1	2	1	Q00610	Q00610 [87-96]		0	1236.67	100		High	High	0.001379	0.001937	39.77
	FALSE	High	[K].TLQIFNIEMK.[S]	1xOxidation [M9]	0.000860631	0.00148064	1	2	2	Q00610	Q00610 [87-96]		0	1252.66	100		High	High	0.001332	0.0003882	34.57
	FALSE	High	[K].VANVELYYR.[A]		0.00118251	0.00148064	1	1	1	Q00610	Q00610 [1398-1406]		0	1126.59		No Quan Values	High	High	0.001332	0.0005408
	FALSE	High	[R].VVGAMQLYSVDR.[K]	1xOxidation [M5]	9.65138e-05	0.00148064	1	2	2	Q00610	Q00610 [177-188]		0	1353.68		No Quan Values	High	High	0.001332	3.922e-05
FALSE	High	Master Protein	Q12789	General transcription factor 3C polypeptide 1 OS=Homo sapiens OX=9606 GN=GTF3C1 PE=1 SV=4	0	40.876	7	12	17	12	2109	238.7	7.3	5.37	12	RNA metabolism OR transcription;other metabolic processes	nucleus;other cell component	nucleic acid binding activity;other molecular function	Pf04182	2975	ENSG00000077235	GTF3C1	B2RP21; hsa:2975; Q12789; Q12838; Q6DKN9; Q9Y4W9		RNA Polymerase III Abortive And Retractive Initiation; RNA Polymerase III Transcription Initiation From Type 1 Promoter; RNA Polymerase III Transcription Initiation From Type 2 Promoter	3	0	100	830916	High	1
	Checked	Confidence	Annotated Sequence	Modifications	Qvality PEP	Qvality q-value	# Protein Groups	# Proteins	# PSMs	Master Protein Accessions	Positions in Master Proteins	Modifications in Master Proteins	# Missed Cleavages	Theo. MH+ [Da]	Abundances (Scaled): F2: Sample	Quan Info	Found in Sample: F2: Sample	Confidence (by Search Engine): CHIMERYS Identification	Percolator q-Value (by Search Engine): CHIMERYS Identification	Percolator PEP (by Search Engine): CHIMERYS Identification	Top Apex RT [min]
	FALSE	High	[K].ALVGDFMNR.[R]	1xOxidation [M7]	0.0310751	0.00340214	1	1	1	Q12789	Q12789 [1345-1353]		0	1038.5		No Quan Values	High	High	0.002416	0.01681
	FALSE	High	[K].DGSLEDDEDEEDDLDEGVGGKR.[R]		2.62203e-06	0.00148064	1	1	1	Q12789	Q12789 [1609-1630]		1	2393.97		No Quan Values	High	High	0.001332	9.02e-07
	FALSE	High	[K].GPFVTWQVVR.[D]		0.000331726	0.00148064	1	1	2	Q12789	Q12789 [1289-1298]		0	1188.65	100		High	High	0.001332	0.0001429	35.04
	FALSE	High	[R].GYYSPGIVSTR.[N]		0.0153032	0.00212832	1	1	1	Q12789	Q12789 [1650-1660]		0	1199.61		No Quan Values	High	High	0.001597	0.007978
	FALSE	High	[R].LIESLFTIQK.[M]		0.00158554	0.00148064	1	1	2	Q12789	Q12789 [630-639]		0	1191.7	100		High	High	0.001332	0.000735	38.09
	FALSE	High	[K].LIIVASQAMR.[Y]		0.0255289	0.00302321	1	1	1	Q12789	Q12789 [149-158]		0	1101.64		No Quan Values	High	High	0.00218	0.01366
	FALSE	High	[K].LIIVASQAMR.[Y]	1xOxidation [M9]	0.000288223	0.00148064	1	1	2	Q12789	Q12789 [149-158]		0	1117.64		No Quan Values	High	High	0.001332	0.0001233
	FALSE	High	[R].LVAMGSAWPWLLHSVR.[L]	1xOxidation [M4]	0.000920465	0.00148064	1	1	1	Q12789	Q12789 [1803-1818]		0	1838.97		No Quan Values	High	High	0.001332	0.000416
	FALSE	High	[R].LYQYMLNAGLAK.[V]	1xOxidation [M5]	0.00641619	0.00200592	1	1	1	Q12789	Q12789 [293-304]		0	1400.72		No Quan Values	High	High	0.001538	0.003182
	FALSE	High	[R].NDHDDDEDEEVISK.[T]		0.000475757	0.00148064	1	1	1	Q12789	Q12789 [342-355]		0	1659.66	100		High	High	0.001332	0.0002087	15.81
	FALSE	High	[K].SLGKDGSLEDDEDEEDDLDEGVGGK.[R]		8.54089e-05	0.00148064	1	1	1	Q12789	Q12789 [1605-1629]		1	2623.1		No Quan Values	High	High	0.001332	3.46e-05
	FALSE	High	[K].SYQSFQTFR.[L]		0.0208193	0.0023017	1	1	1	Q12789	Q12789 [1446-1454]		0	1163.55		No Quan Values	High	High	0.001694	0.01103
	FALSE	High	[K].TVPPVDIVFER.[D]		0.011508	0.00200592	1	1	2	Q12789	Q12789 [356-366]		0	1271.7	100		High	High	0.001538	0.005899	37.88
FALSE	High	Master Protein	Q13347	Eukaryotic translation initiation factor 3 subunit I OS=Homo sapiens OX=9606 GN=EIF3I PE=1 SV=1	0	40.207	33	10	26	10	325	36.5	5.64	11	10	cell organization and biogenesis;protein metabolism;other metabolic processes	cytosol;translational apparatus;other cell component	nucleic acid binding activity	Pf00400	8668	ENSG00000084623	EIF3I	hsa:8668; Q13347	Translation factors; nsp1 from SARS-CoV-2 inhibits translation initiation in the host cell	L13a-mediated translational silencing of Ceruloplasmin expression; Translation initiation complex formation; Formation of a pool of free 40S subunits; Formation of the ternary complex, and subsequently, the 43S complex; Ribosomal scanning and start codon recognition; GTP hydrolysis and joining of the 60S ribosomal subunit	8	0	100	1.21606e+07	High	1
	Checked	Confidence	Annotated Sequence	Modifications	Qvality PEP	Qvality q-value	# Protein Groups	# Proteins	# PSMs	Master Protein Accessions	Positions in Master Proteins	Modifications in Master Proteins	# Missed Cleavages	Theo. MH+ [Da]	Abundances (Scaled): F2: Sample	Quan Info	Found in Sample: F2: Sample	Confidence (by Search Engine): CHIMERYS Identification	Percolator q-Value (by Search Engine): CHIMERYS Identification	Percolator PEP (by Search Engine): CHIMERYS Identification	Top Apex RT [min]
	FALSE	High	[R].DMTMFVTASK.[D]		0.0108296	0.00200592	1	1	1	Q13347	Q13347 [199-208]		0	1130.52		No Quan Values	High	High	0.001538	0.005529
	FALSE	High	[K].DPIVNVWYSVNGER.[L]		0.0236174	0.0023017	1	1	1	Q13347	Q13347 [31-44]		0	1647.81	100		High	High	0.001694	0.01257	42.38
	FALSE	High	[R].EGDLLFTVAK.[D]		0.0077028	0.00200592	1	1	1	Q13347	Q13347 [21-30]		0	1092.59		No Quan Values	High	High	0.001538	0.003858
	FALSE	High	[K].GHFGPINSVAFHPDGK.[S]		1.59829e-06	0.00148064	1	1	8	Q13347	Q13347 [283-298]		0	1679.83	100		High	High	0.001332	5.351e-07	23.93
	FALSE	High	[K].LFDSTTLEHQK.[T]		0.00292061	0.00162574	1	1	1	Q13347	Q13347 [214-224]		0	1318.66	100		High	High	0.001379	0.001402	19.85
	FALSE	High	[-].MKPILLQGHER.[S]		7.74522e-05	0.00148064	1	1	5	Q13347	Q13347 [1-11]		0	1321.74	100		High	High	0.001332	3.119e-05	17.08
	FALSE	High	[-].MKPILLQGHER.[S]	1xOxidation [M1]	8.58088e-06	0.00148064	1	1	5	Q13347	Q13347 [1-11]		0	1337.74	100		High	High	0.001332	3.119e-06	14.63
	FALSE	High	[K].SGEVLVNVK.[E]		0.00891453	0.00200592	1	1	1	Q13347	Q13347 [177-185]		0	944.541		No Quan Values	High	High	0.001538	0.004506
	FALSE	High	[K].SGEVLVNVKEHSR.[Q]		0.0116486	0.00200592	1	1	1	Q13347	Q13347 [177-189]		1	1453.78		No Quan Values	High	High	0.001538	0.005982
	FALSE	High	[R].SITQIKYNR.[E]		0.00156629	0.00148064	1	1	1	Q13347	Q13347 [12-20]		1	1122.63	100		High	High	0.001332	0.0007258	15.12
	FALSE	High	[K].SYSSGGEDGYVR.[I]		0.00143788	0.00148064	1	1	1	Q13347	Q13347 [299-310]		0	1276.54	100		High	High	0.001332	0.0006654	15.96
FALSE	High	Master Protein	O14654	Insulin receptor substrate 4 OS=Homo sapiens OX=9606 GN=IRS4 PE=1 SV=1	0	39.326	10	11	15	11	1257	133.7	8.44	4.65	11	signal transduction	plasma membrane;other membranes;cytosol	signal transduction activity or receptor binding;other molecular function	Pf02174	8471	ENSG00000133124	IRS4	hsa:8471; O14654	Alzheimer's disease and miRNA effects; Adipogenesis; Angiopoietin-like protein 8 regulatory pathway; Focal adhesion: PI3K-Akt-mTOR-signaling pathway; Leptin-insulin signaling overlap; Insulin signaling; Alzheimer's disease	IRS-related events triggered by IGF1R	8	0	100	233278	High	1
	Checked	Confidence	Annotated Sequence	Modifications	Qvality PEP	Qvality q-value	# Protein Groups	# Proteins	# PSMs	Master Protein Accessions	Positions in Master Proteins	Modifications in Master Proteins	# Missed Cleavages	Theo. MH+ [Da]	Abundances (Scaled): F2: Sample	Quan Info	Found in Sample: F2: Sample	Confidence (by Search Engine): CHIMERYS Identification	Percolator q-Value (by Search Engine): CHIMERYS Identification	Percolator PEP (by Search Engine): CHIMERYS Identification	Top Apex RT [min]
	FALSE	High	[R].AAAAAAAAAASGAAIPPLIPPRR.[V]		1.21567e-05	0.00148064	1	1	4	O14654	O14654 [124-146]		1	2055.18	100		High	High	0.001332	4.497e-06	32.42
	FALSE	High	[R].AAVSAFPTDSLER.[D]		0.00907875	0.00200592	1	1	1	O14654	O14654 [1098-1110]		0	1363.69	100		High	High	0.001538	0.004581	28.73
	FALSE	High	[R].AIGDGEDEMLFTR.[R]	1xOxidation [M9]	0.000221609	0.00148064	1	1	1	O14654	O14654 [385-397]		0	1469.66		No Quan Values	High	High	0.001332	9.4e-05
	FALSE	High	[R].ANPLSLDSAR.[W]		0.00403634	0.00162574	1	1	2	O14654	O14654 [985-994]		0	1043.55		No Quan Values	High	High	0.001379	0.00196
	FALSE	High	[K].DVWQVIVKPR.[G]		0.011369	0.00200592	1	1	1	O14654	O14654 [233-242]		0	1239.72		No Quan Values	High	High	0.001538	0.005822
	FALSE	High	[R].FVTPSEPVAHSR.[R]		0.000119534	0.00148064	1	1	1	O14654	O14654 [399-410]		0	1326.68		No Quan Values	High	High	0.001332	4.918e-05
	FALSE	High	[R].LEYYENAR.[K]		0.0102531	0.00200592	1	1	1	O14654	O14654 [109-116]		0	1057.49	100		High	High	0.001538	0.005218	17.43
	FALSE	High	[R].LLQEEEQER.[R]		0.00219182	0.00148064	1	1	1	O14654	O14654 [1074-1082]		0	1173.57		No Quan Values	High	High	0.001332	0.001036
	FALSE	High	[R].RFVTPSEPVAHSR.[R]		0.00150991	0.00148064	1	1	1	O14654	O14654 [398-410]		1	1482.78		No Quan Values	High	High	0.001332	0.0006994
	FALSE	High	[R].SPFEDSR.[G]		0.101766	0.00970061	1	1	1	O14654	O14654 [735-741]		0	837.374		No Quan Values	High	High	0.006841	0.05998
	FALSE	High	[R].WFQPVANAADAEAVR.[G]		0.000493526	0.00148064	1	1	1	O14654	O14654 [1162-1176]		0	1644.81		No Quan Values	High	High	0.001332	0.0002168
FALSE	High	Master Protein	P06733	Alpha-enolase OS=Homo sapiens OX=9606 GN=ENO1 PE=1 SV=2	0	39.309	28	8	16	8	434	47.1	7.39	5.62	8	other metabolic processes;other biological processes	plasma membrane;other membranes;cytosol;cytoskeleton;nucleus;other cell component	nucleic acid binding activity;other molecular function	Pf00113, Pf03952	2023	ENSG00000074800	ENO1	B2RD59; hsa:2023; P06733; P22712; Q16704; Q4TUS4; Q53FT9; Q53HR3; Q658M5; Q6GMP2; Q71V37; Q7Z3V6; Q8WU71; Q96GV1; Q9BT62; Q9UCH6; Q9UM55	Clear cell renal cell carcinoma pathways; Metabolic reprogramming in colon cancer; Aerobic glycolysis; IL-18 signaling pathway; Glycolysis and gluconeogenesis; Metabolic Epileptic Disorders	Glycolysis; Gluconeogenesis; Manipulation of host energy metabolism	9	0	100	1.33944e+06	High	1
	Checked	Confidence	Annotated Sequence	Modifications	Qvality PEP	Qvality q-value	# Protein Groups	# Proteins	# PSMs	Master Protein Accessions	Positions in Master Proteins	Modifications in Master Proteins	# Missed Cleavages	Theo. MH+ [Da]	Abundances (Scaled): F2: Sample	Quan Info	Found in Sample: F2: Sample	Confidence (by Search Engine): CHIMERYS Identification	Percolator q-Value (by Search Engine): CHIMERYS Identification	Percolator PEP (by Search Engine): CHIMERYS Identification	Top Apex RT [min]
	FALSE	High	[K].DATNVGDEGGFAPNILENKEGLELLK.[T]		2.01063e-08	0.00148064	1	1	1	P06733	P06733 [203-228]		1	2743.38	100		High	High	0.001332	5.504e-09	44.18
	FALSE	High	[R].GNPTVEVDLFTSK.[G]		0.000160289	0.00148064	1	1	1	P06733	P06733 [16-28]		0	1406.72		No Quan Values	High	High	0.001332	6.671e-05
	FALSE	High	[K].LAMQEFMILPVGAANFR.[E]	1xOxidation [M7]	0.0174803	0.00212832	1	1	3	P06733	P06733 [163-179]		0	1923.98	100		High	High	0.001597	0.009138	47.37
	FALSE	High	[K].LAMQEFMILPVGAANFR.[E]	2xOxidation [M3; M7]	0.00649487	0.00200592	1	1	1	P06733	P06733 [163-179]		0	1939.98	100		High	High	0.001538	0.003233	42.73
	FALSE	High	[K].LAQANGWGVMVSHR.[S]	1xOxidation [M10]	0.000224335	0.00148064	1	1	2	P06733	P06733 [359-372]		0	1541.76	100		High	High	0.001332	9.505e-05	19.86
	FALSE	High	[R].IGAEVYHNLK.[N]		0.000156418	0.00148064	1	1	3	P06733	P06733 [184-193]		0	1143.62	100		High	High	0.001332	6.503e-05	17.19
	FALSE	High	[R].SGKYDLDFKSPDDPSR.[Y]		0.0018929	0.00148064	1	1	2	P06733	P06733 [254-269]		2	1826.86	100		High	High	0.001332	0.0008872	20.85
	FALSE	High	[K].VVIGMDVAASEFFR.[S]	1xOxidation [M5]	0.000109731	0.00148064	1	1	1	P06733	P06733 [240-253]		0	1556.78	100		High	High	0.001332	4.487e-05	38.94
	FALSE	High	[R].YISPDQLADLYK.[S]		0.000124759	0.00148064	1	1	2	P06733	P06733 [270-281]		0	1425.73	100		High	High	0.001332	5.147e-05	38.11
FALSE	High	Master Protein	P60709	Actin, cytoplasmic 1 OS=Homo sapiens OX=9606 GN=ACTB PE=1 SV=1	0	39.143	30	12	19	3	375	41.7	5.48	11.58	12	cell organization and biogenesis;protein metabolism;other metabolic processes;other biological processes	plasma membrane;other membranes;cytosol;cytoskeleton;nucleus;other cell component	cytoskeletal activity;other molecular function	Pf00022	60	ENSG00000075624	ACTB	hsa:60; P02570; P60709; P70514; P99021; Q11211; Q64316; Q75MN2; Q96B34; Q96HG5	Arrhythmogenic right ventricular cardiomyopathy; Pathogenic Escherichia coli infection; Common pathways underlying drug addiction; Myometrial relaxation and contraction pathways; Focal adhesion; Fas ligand pathway and stress induction of heat shock proteins; Ebola virus infection in host; Acute viral myocarditis; Thermogenesis; Mechanoregulation and pathology of YAP/TAZ via Hippo and non-Hippo me…	UCH proteinases; Clathrin-mediated endocytosis; DNA Damage Recognition in GG-NER; Translocation of SLC2A4 (GLUT4) to the plasma membrane; Signaling by moderate kinase activity BRAF mutants; Paradoxical activation of RAF signaling by kinase inactive BRAF; Signaling downstream of RAS mutants; RHOF GTPase cycle; RHO GTPases Activate Formins; Regulation of actin dynamics for phagocytic cup formation;…	47	10	100	7.2152e+06	High	1
	Checked	Confidence	Annotated Sequence	Modifications	Qvality PEP	Qvality q-value	# Protein Groups	# Proteins	# PSMs	Master Protein Accessions	Positions in Master Proteins	Modifications in Master Proteins	# Missed Cleavages	Theo. MH+ [Da]	Abundances (Scaled): F2: Sample	Quan Info	Found in Sample: F2: Sample	Confidence (by Search Engine): CHIMERYS Identification	Percolator q-Value (by Search Engine): CHIMERYS Identification	Percolator PEP (by Search Engine): CHIMERYS Identification	Top Apex RT [min]
	FALSE	High	[K].AGFAGDDAPR.[A]		0.000472858	0.00148064	2	10	3	P60709; P62736	P60709 [19-28]; P62736 [21-30]		0	976.448	100	Shared	High	High	0.001332	0.0002073	16.19
	FALSE	High	[R].AVFPSIVGRPR.[QH]		9.19083e-05	0.00148064	2	9	2	P60709; P62736	P60709 [29-39]; P62736 [31-41]		0	1198.71	100	Shared	High	High	0.001332	3.742e-05	24.5
	FALSE	High	[R].DLTDYLMK.[I]		0.00789272	0.00200592	2	7	1	P60709; P62736	P60709 [184-191]; P62736 [186-193]		0	998.486	100	Shared	High	High	0.001538	0.003952	39.34
	FALSE	High	[R].DLTDYLMK.[I]	1xOxidation [M7]	0.0182348	0.00212832	2	7	2	P60709; P62736	P60709 [184-191]; P62736 [186-193]		0	1014.48	100	Shared	High	High	0.001597	0.009588	33.39
	FALSE	High	[K].DSYVGDEAQSK.[R]		0.00237297	0.00148064	2	6	1	P60709; P62736	P60709 [51-61]; P62736 [53-63]		0	1198.52	100	Shared	High	High	0.001332	0.001122	15.61
	FALSE	High	[K].EITALAPSTMK.[I]	1xOxidation [M10]	0.00377427	0.00162574	2	6	1	P60709; P62736	P60709 [316-326]; P62736 [318-328]		0	1177.61	100	Shared	High	High	0.001379	0.001824	21.22
	FALSE	High	[R].GYSFTTTAER.[E]		0.000356971	0.00148064	1	2	2	P60709	P60709 [197-206]		0	1132.53	100		High	High	0.001332	0.0001551	19.52
	FALSE	High	[R].HQGVMVGMGQK.[D]	2xOxidation [M5; M8]	0.0463421	0.00478447	2	7	1	P60709; P62736	P60709 [40-50]; P62736 [42-52]		0	1203.56	100	Shared	High	High	0.003451	0.02572	10.8
	FALSE	High	[K].IKIIAPPER.[K]		0.0731887	0.00684737	2	7	1	P60709; P62736	P60709 [327-335]; P62736 [329-337]		1	1036.65	100	Shared	High	High	0.00477	0.04187	19.17
	FALSE	High	[K].IKIIAPPERK.[Y]		0.0407595	0.00416828	2	7	1	P60709; P62736	P60709 [327-336]; P62736 [329-338]		2	1164.75	100	Shared	High	High	0.002905	0.02249	16.3
	FALSE	High	[K].IIAPPERK.[Y]		0.00379737	0.00162574	2	7	1	P60709; P62736	P60709 [329-336]; P62736 [331-338]		1	923.567	100	Shared	High	High	0.001379	0.001843	13.93
	FALSE	High	[K].QEYDESGPSIVHR.[K]		0.000131011	0.00148064	1	7	1	P60709	P60709 [360-372]		0	1516.7		No Quan Values	High	High	0.001332	5.417e-05
	FALSE	High	[R].VAPEEHPVLLTEAPLNPK.[A]		8.79323e-06	0.00148064	1	2	2	P60709	P60709 [96-113]		0	1954.06	100		High	High	0.001332	3.192e-06	29.69
FALSE	High	Master Protein	Q9BQG0	Myb-binding protein 1A OS=Homo sapiens OX=9606 GN=MYBBP1A PE=1 SV=2	0	39.012	10	13	20	13	1328	148.8	9.28	7.41	13	cell organization and biogenesis;other metabolic processes;stress response;signal transduction;other biological processes	nucleus;other cell component	nucleic acid binding activity;other molecular function	Pf04931	10514	ENSG00000132382	MYBBP1A	hsa:10514; Q86VM3; Q9BQG0; Q9BW49; Q9P0V5; Q9UF99	Energy metabolism; 10q11.21q11.23 copy number variation syndrome	B-WICH complex positively regulates rRNA expression	3	0	100	3.69956e+06	High	1
	Checked	Confidence	Annotated Sequence	Modifications	Qvality PEP	Qvality q-value	# Protein Groups	# Proteins	# PSMs	Master Protein Accessions	Positions in Master Proteins	Modifications in Master Proteins	# Missed Cleavages	Theo. MH+ [Da]	Abundances (Scaled): F2: Sample	Quan Info	Found in Sample: F2: Sample	Confidence (by Search Engine): CHIMERYS Identification	Percolator q-Value (by Search Engine): CHIMERYS Identification	Percolator PEP (by Search Engine): CHIMERYS Identification	Top Apex RT [min]
	FALSE	High	[K].ALVDILSEVSK.[A]		0.00160504	0.00148064	1	1	1	Q9BQG0	Q9BQG0 [180-190]		0	1173.67	100		High	High	0.001332	0.0007489	42.36
	FALSE	High	[K].EIPSATQSPISK.[K]		0.00268129	0.00162574	1	1	1	Q9BQG0	Q9BQG0 [1156-1167]		0	1257.67		No Quan Values	High	High	0.001379	0.001278
	FALSE	High	[K].HPFSFPLENQAR.[E]		0.000931783	0.00148064	1	1	2	Q9BQG0	Q9BQG0 [499-510]		0	1442.72	100		High	High	0.001332	0.0004228	27.08
	FALSE	High	[R].KLPAIALDLLR.[L]		0.0646579	0.00605119	1	1	1	Q9BQG0	Q9BQG0 [263-273]		1	1222.79	100		High	High	0.00438	0.03686	39.09
	FALSE	High	[R].LHDLYWQAMK.[T]		0.0854981	0.0087709	1	1	1	Q9BQG0	Q9BQG0 [1131-1140]		0	1304.65	100		High	High	0.006259	0.04955	26.21
	FALSE	High	[R].LHDLYWQAMK.[T]	1xOxidation [M9]	0.000250425	0.00148064	1	1	1	Q9BQG0	Q9BQG0 [1131-1140]		0	1320.64	100		High	High	0.001332	0.0001067	21.47
	FALSE	High	[R].LLGAALPLLTK.[E]		0.00413608	0.00194857	1	1	3	Q9BQG0	Q9BQG0 [308-318]		0	1109.73	100		High	High	0.001538	0.002016	40.9
	FALSE	High	[K].LLQALAQYQNHLQEQPRK.[A]		0.000381795	0.00148064	1	1	2	Q9BQG0	Q9BQG0 [162-179]		1	2178.18	100		High	High	0.001332	0.0001662	24.42
	FALSE	High	[R].LITGLGVGR.[E]		0.00377427	0.00162574	1	1	1	Q9BQG0	Q9BQG0 [77-85]		0	885.552	100		High	High	0.001379	0.001824	25.31
	FALSE	High	[R].SPSLLQSGAK.[K]		0.00203689	0.00148064	1	1	2	Q9BQG0	Q9BQG0 [1308-1317]		0	987.547		No Quan Values	High	High	0.001332	0.0009594
	FALSE	High	[R].VLDLVEVLVTK.[Q]		0.011369	0.00200592	1	1	1	Q9BQG0	Q9BQG0 [828-838]		0	1227.76	100		High	High	0.001538	0.005808	46.86
	FALSE	High	[R].VVVTDDSDER.[R]		0.00596367	0.00200592	1	1	1	Q9BQG0	Q9BQG0 [705-714]		0	1134.53		No Quan Values	High	High	0.001538	0.002957
	FALSE	High	[R].VYSTALSSFLTK.[R]		0.000839851	0.00148064	1	1	1	Q9BQG0	Q9BQG0 [977-988]		0	1316.71	100		High	High	0.001332	0.0003796	35.85
[truncated: 309 more rows]

## Sheet: PYM1_IP
FALSE	High	Master Protein	Q14152	Eukaryotic translation initiation factor 3 subunit A OS=Homo sapiens OX=9606 GN=EIF3A PE=1 SV=1	0	500.194	47	74	229	74	1382	166.5	6.79	415.38	74	High	1
FALSE	High	Master Protein	Q99613	Eukaryotic translation initiation factor 3 subunit C OS=Homo sapiens OX=9606 GN=EIF3C PE=1 SV=1	0	356.562	35	41	121	41	913	105.3	5.68	230.06	41	High	1
FALSE	High	Master Protein	P55884	Eukaryotic translation initiation factor 3 subunit B OS=Homo sapiens OX=9606 GN=EIF3B PE=1 SV=3	0	297.317	36	32	85	32	814	92.4	5	172.68	32	High	1
FALSE	High	Master Protein	Q9Y262	Eukaryotic translation initiation factor 3 subunit L OS=Homo sapiens OX=9606 GN=EIF3L PE=1 SV=1	0	214.825	52	27	60	27	564	66.7	6.34	118.75	27	High	1
FALSE	High	Master Protein	O15371	Eukaryotic translation initiation factor 3 subunit D OS=Homo sapiens OX=9606 GN=EIF3D PE=1 SV=1	0	177.446	30	19	41	19	548	63.9	6.05	91.17	19	High	1
FALSE	High	Master Protein	P60842	Eukaryotic initiation factor 4A-I OS=Homo sapiens OX=9606 GN=EIF4A1 PE=1 SV=1	0	159.158	52	19	59	11	406	46.1	5.48	128.58	19	High	1
FALSE	High	Master Protein	O15372	Eukaryotic translation initiation factor 3 subunit H OS=Homo sapiens OX=9606 GN=EIF3H PE=1 SV=1	0	152.575	42	17	78	17	352	39.9	6.54	148.82	17	High	1
FALSE	High	Master Protein	O75821	Eukaryotic translation initiation factor 3 subunit G OS=Homo sapiens OX=9606 GN=EIF3G PE=1 SV=2	0	132.174	45	14	39	14	320	35.6	6.13	81.53	14	High	1
FALSE	High	Master Protein	Q04637	Eukaryotic translation initiation factor 4 gamma 1 OS=Homo sapiens OX=9606 GN=EIF4G1 PE=1 SV=4	0	131.718	16	25	57	24	1599	175.4	5.33	77.8	25	High	1
FALSE	High	Master Protein	P78344	Eukaryotic translation initiation factor 4 gamma 2 OS=Homo sapiens OX=9606 GN=EIF4G2 PE=1 SV=1	0	125.881	30	20	53	20	907	102.3	7.14	84.09	20	High	1
FALSE	High	Master Protein	Q53EL6	Programmed cell death protein 4 OS=Homo sapiens OX=9606 GN=PDCD4 PE=1 SV=2	0	121.463	27	15	31	15	469	51.7	5.21	60.14	15	High	1
FALSE	High	Master Protein	O75822	Eukaryotic translation initiation factor 3 subunit J OS=Homo sapiens OX=9606 GN=EIF3J PE=1 SV=2	0	121.275	38	12	17	12	258	29	4.83	50.26	12	High	1
FALSE	High	Master Protein	P23588	Eukaryotic translation initiation factor 4B OS=Homo sapiens OX=9606 GN=EIF4B PE=1 SV=2	0	118.272	31	16	49	16	611	69.1	5.73	78.19	16	High	1
FALSE	High	Master Protein	Q7L2H7	Eukaryotic translation initiation factor 3 subunit M OS=Homo sapiens OX=9606 GN=EIF3M PE=1 SV=1	0	117.356	38	11	23	11	374	42.5	5.63	59.43	11	High	1
FALSE	High	Master Protein	P60228	Eukaryotic translation initiation factor 3 subunit E OS=Homo sapiens OX=9606 GN=EIF3E PE=1 SV=1	0	110.412	39	18	44	18	445	52.2	6.04	76.33	18	High	1
Presented here are the Mass Spectrometry (MS) results of the PYM1 sample, showcasing PDCD4, eIF4A, and initiation factors that rank among the top 200 hits in the MS analysis.
